# Supplementary material for: Resistome in Lake Bolonha, Brazilian Amazon: Identification of Genes Related to Resistance to Broad-Spectrum Antibiotics
Source: Front Microbiol. 2020 Feb 4;11:67. doi: 10.3389/fmicb.2020.00067 (PMC7010645; doi:10.3389/fmicb.2020.00067)
Supplement: Supplementary file 5 [file Table_1.XLSX]

## Sheet: Sheet1
S1 Table. Physical-chemical and microbiological parameters analysis of the three sampling sites (P1, P2 and P3) of Lake Bolonha. The resolution no.357/2005 of the Environment National Council of Brazil (CONAMA, 2015) was used as reference for results evaluation.
Variable	P1	P2	P3	CONAMA's values
Electric conductivity (μS.cm)	0.134	0.140	0.120	≤ 0.100
Total suspended solids (mg/L)	25	17	40	≤ 500
Turbidity (UNT)	33	17	52	≤ 100
Total alkalinity (mg CaCO3/L)	35	60	26	≤ 250
Chlorides (mg Cl-/L)	46	45	47	≤ 250
Total phosphorus (mg P/L)	0.250	0.470	0.350	≤ 0.030
Total Nitrogen (mg N/L)	1.25	1.4	1.3	≤ 1.27
Ammoniacal nitrogen (mg N-NH3/L)	0.6	0.3	0.35	≤ 3.7
Nitrite (mg/L N)	<TD*	<TD*	<TD*	≤ 1.0
Nitrate (mg N-NO3-/L)	0.3	0.6	0.2	≤ 1.0
Sulfate (mg/L)	4	3	4	≤ 250
Dissolved oxygen (mg O2/L)	4.5	5.5	5	> 5
Hydrogen potential (pH)	5.9	5.1	4.9	6.0 - 9.0
Chemical oxygen demand (COD) (mg O2/L)	8	6	7	Without standardization
Biological oxygen demand (BOD) (mg O2/L)	4	3	3	≤ 5
Total coliforms (NMP/100 mL) (Log10 - CFU ml-1)	3.38	3.52	3.38	≤ 3
E. coli (NMP/100 mL) (Log10 - CFU ml-1)	2.96	1.60	1.78	≤ 3
*TD – Threshold of detection: Nitrite < 0.1 mg/L – Nitrate < 0.2 mg/L - BOD < 2mg/L
