# Supplementary material for: Resistome in Lake Bolonha, Brazilian Amazon: Identification of Genes Related to Resistance to Broad-Spectrum Antibiotics
Source: Front Microbiol. 2020 Feb 4;11:67. doi: 10.3389/fmicb.2020.00067 (PMC7010645; doi:10.3389/fmicb.2020.00067)
Supplement: Supplementary file 6 [file Table_2.XLSX]

## Sheet: Sheet1
Table S2. Primers and PCR conditions.
Gene targed	Primer Sequence	Amplicon size (bp)	T (°C)a	Reference
blaTEM	TEM_F: AAAGATGCTGAAGATCA	425	44	Speldooren et al., 1998
	TEM_R: TTTGGTATGGCTTCATTC
blaSHV	SHV_F: GCGAAAGCCAGCTGTCGGGC	304	62	Henriques et al., 2006
	SHV_R: GATTGGCGGCGCTGTTATCGC
blaCTX-M	CTX_F: SCVATGTGCAGYACCAGTAA	652	55	Lu et al., 2010
	CTX_R: GCTGCCGGTYTTATCVCC
blaIMP	IMP_F: GAATAGAGTGGCTTAATTGTC	232	55	Henriques et al, 2006
	IMP_R: GGTTTAAYAAAACAACCACC
blaVIM	VIM_F: GATGGTGTTTGGTCGCATATCG	475	50	Henriques et al, 2006
	VIM_R: GCCACGTTCCCCGCAGACG
blaKPC	KPC_F: CATTCAAGGGCTTTCTTGCTGC	538	55	Dallenne et al., 2010
	KPC_R: ACGACGGCATAGTCATTT
a annealing temperature in Celsius degrees.
References
Dallenne, Caroline & da Costa, Anaelle & Decré, Dominique & Favier, Christine & Arlet, Guillaume. (2010). Development of a set of multiplex PCR assays for the detection of genes encoding important B lactamases in. The Journal of antimicrobial chemotherapy. 65. 490-5. 10.1093/jac/dkp498.
Henriques, I., Fonseca, F., Alves, A., Saavedra, M. J., and Correia, A. (2006).Occurrence and diversity of integrons and beta-lactamase genes amongampicillin-resistant isolates from estuarine waters. Res. Microbiol. 157, 938–947.doi: 10.1016/j.resmic.2006.09.003
Lu, S.Y., Zhang, Y.L., Geng, S.N., Li, T.Y., Ye, Z.M., Zhang, D.S., Zou, F., Zhou, H.W. (2010). High diversity of extended-spectrum beta-lactamase-producing bacteria in an urban river sediment habitat. Applied and Environmental Microbiology, 76(17), 5972–6. http://doi.org/10.1128/AEM.00711-10
Speldooren, Valérie & Heym, Beate & Labia, Roger & Nicolas-Chanoine, Marie-Hélène. (1998). Discriminatory Detection of Inhibitor-Resistant β-Lactamases inEscherichia coli by Single-Strand Conformation Polymorphism-PCR. Antimicrobial agents and chemotherapy. 42. 879-84. 10.1128/AAC.42.4.879.
