# Supplementary material for: Resistome in Lake Bolonha, Brazilian Amazon: Identification of Genes Related to Resistance to Broad-Spectrum Antibiotics
Source: Front Microbiol. 2020 Feb 4;11:67. doi: 10.3389/fmicb.2020.00067 (PMC7010645; doi:10.3389/fmicb.2020.00067)
Supplement: Supplementary file 7 [file Table_3.XLSX]

## Sheet: Plan1
S3 Table. Table of subsystem analysis.
Level 1	Level 2	P1	P2	P3
Amino Acids and Derivatives	Proline and 4-hydroxyproline	4492	552	2972
Amino Acids and Derivatives	Lysine, threonine, methionine, and cysteine	75107	9187	57151
Amino Acids and Derivatives	Histidine Metabolism	15153	1900	11350
Amino Acids and Derivatives	Arginine; urea cycle, polyamines	45597	5136	34332
Amino Acids and Derivatives	Aromatic amino acids and derivatives	39979	6286	32957
Amino Acids and Derivatives	Branched-chain amino acids	56634	6408	44719
Amino Acids and Derivatives	Glutamine, glutamate, aspartate, asparagine; ammonia assimilation	25523	4423	22089
Amino Acids and Derivatives	Alanine, serine, and glycine	18458	2538	12454
Carbohydrates	Central carbohydrate metabolism	123674	17389	99351
Carbohydrates	One-carbon Metabolism	37879	4659	28766
Carbohydrates	Di- and oligosaccharides	12789	2911	6056
Carbohydrates	Fermentation	23421	2494	22820
Carbohydrates	CO2 fixation	22843	2564	19402
Carbohydrates	Glycoside hydrolases	269	68	139
Carbohydrates	Sugar alcohols	10884	829	7236
Carbohydrates	Polysaccharides	4388	610	1569
Carbohydrates	Aminosugars	1888	843	756
Carbohydrates	Organic acids	19689	2027	20262
Carbohydrates	NULL	534506	60367	480652
Carbohydrates	Monosaccharides	26182	4080	14644
Cell Wall and Capsule	Gram-Positive cell wall components	1554	140	1057
Cell Wall and Capsule	Cell wall of Mycobacteria	3433	289	2497
Cell Wall and Capsule	Capsular and extracellular polysacchrides	25283	2342	23202
Cell Wall and Capsule	Gram-Negative cell wall components	29540	2984	35982
Clustering-based subsystems	tRNA sulfuration	1058	265	676
Clustering-based subsystems	Two related proteases	2372	180	1780
Clustering-based subsystems	Chemotaxis, response regulators	59	12	191
Clustering-based subsystems	Choline bitartrate degradation, putative	2045	418	2095
Clustering-based subsystems	Chromosome Replication	758	96	219
Clustering-based subsystems	Clustering-based subsystems	11753	1312	9342
Clustering-based subsystems	Tricarboxylate transporter	7308	611	7816
Clustering-based subsystems	Shiga toxin cluster	3051	452	2126
Clustering-based subsystems	Sarcosine oxidase	120	4	72
Clustering-based subsystems	Ribosome-related cluster	3702	339	2632
Clustering-based subsystems	Ribosomal Protein L28P relates to a set of uncharacterized proteins	3503	279	2693
Clustering-based subsystems	Cytochrome biogenesis	8839	601	6723
Clustering-based subsystems	D-tyrosyl-tRNA(Tyr) deacylase (EC 3.1.-.-) cluster	409	131	500
Clustering-based subsystems	DNA metabolism	134	11	109
Clustering-based subsystems	DNA polymerase III epsilon cluster	1595	275	1789
Clustering-based subsystems	Related to Menaquinone-cytochrome C reductase	18	1	2
Clustering-based subsystems	Recombination related cluster	129	14	44
Clustering-based subsystems	Pyruvate kinase associated cluster	1453	94	852
Clustering-based subsystems	Putrescine/GABA utilization cluster-temporal,to add to SSs	2584	142	1576
Clustering-based subsystems	Putative asociate of RNA polymerase sigma-54 factor rpoN	1983	178	1931
Clustering-based subsystems	Putative Isoquinoline 1-oxidoreductase subunit	1072	73	948
Clustering-based subsystems	Putative GGDEF domain protein related to agglutinin secretion	263	21	860
Clustering-based subsystems	Translation	3827	348	2850
Clustering-based subsystems	Protein export?	7450	565	4822
Clustering-based subsystems	Proteasome related clusters	100	331	39
Clustering-based subsystems	Biosynthesis of galactoglycans and related lipopolysacharides	5304	349	4110
Clustering-based subsystems	Fatty acid metabolic cluster	11782	960	9174
Clustering-based subsystems	Probably organic hydroperoxide resistance related hypothetical protein	453	99	477
Clustering-based subsystems	TldD cluster	1376	142	1918
Clustering-based subsystems	Flagella protein?	293	24	270
Clustering-based subsystems	Probably Ybbk-related hypothetical membrane proteins	247	16	262
Clustering-based subsystems	Probably Pyrimidine biosynthesis-related	1639	686	776
Clustering-based subsystems	Probably GTP or GMP signaling related	5389	423	4553
Clustering-based subsystems	Three hypotheticals linked to lipoprotein biosynthesis	894	87	857
Clustering-based subsystems	recX and regulatory cluster	553	39	473
Clustering-based subsystems	alpha-proteobacterial cluster of hypotheticals	349	26	186
Clustering-based subsystems	CRISPRs and associated hypotheticals	42	2	33
Clustering-based subsystems	Sulfatases and sulfatase modifying factor 1 (and a hypothetical)	836	67	461
Clustering-based subsystems	proteosome related	3286	144	1672
Clustering-based subsystems	Hypothetical Related to Dihydroorate Dehydrogenase	600	98	622
Clustering-based subsystems	Hypothetical associated with RecF	3	0	6
Clustering-based subsystems	Hypothetical in Lysine biosynthetic cluster	2740	180	2189
Clustering-based subsystems	Hypothetical lipase related to Phosphatidate metabolism	455	23	372
Clustering-based subsystems	Hypothetical protein possible functionally linked with Alanyl-tRNA synthetase	3540	691	2542
Clustering-based subsystems	Phosphate metabolism	1663	136	1316
Clustering-based subsystems	Carbohydrates	2031	257	2062
Clustering-based subsystems	Isoprenoid/cell wall biosynthesis: PREDICTED UNDECAPRENYL DIPHOSPHATE PHOSPHATASE	6587	521	5701
Clustering-based subsystems	Nucleotidyl-phosphate metabolic cluster	4194	776	2991
Clustering-based subsystems	Carotenoid biosynthesis	582	58	299
Clustering-based subsystems	Catabolism of an unknown compound	1631	100	535
Clustering-based subsystems	Molybdopterin oxidoreductase	655	61	240
Clustering-based subsystems	Lysine Biosynthesis	498	41	563
Clustering-based subsystems	Cell Division	8239	1662	5490
Clustering-based subsystems	Methylamine utilization	2462	166	1291
Cofactors, Vitamins, Prosthetic Groups, Pigments	Coenzyme F420	722	23	298
Cofactors, Vitamins, Prosthetic Groups, Pigments	Lipoic acid	3320	389	2997
Cofactors, Vitamins, Prosthetic Groups, Pigments	Pyridoxine	11582	1232	7057
Cofactors, Vitamins, Prosthetic Groups, Pigments	Biotin	4917	748	4033
Cofactors, Vitamins, Prosthetic Groups, Pigments	Tetrapyrroles	23970	3279	20872
Cofactors, Vitamins, Prosthetic Groups, Pigments	Folate and pterines	56435	7658	46822
Cofactors, Vitamins, Prosthetic Groups, Pigments	Coenzyme A	9533	1120	5970
Cofactors, Vitamins, Prosthetic Groups, Pigments	Quinone cofactors	9847	937	6430
Cofactors, Vitamins, Prosthetic Groups, Pigments	NAD and NADP	15378	1888	10794
Cofactors, Vitamins, Prosthetic Groups, Pigments	Coenzyme B	17	0	3
Cofactors, Vitamins, Prosthetic Groups, Pigments	Riboflavin, FMN, FAD	5828	789	4367
Cofactors, Vitamins, Prosthetic Groups, Pigments	Coenzyme M	113	133	96
DNA Metabolism	DNA replication	41278	4565	29914
DNA Metabolism	DNA recombination	3509	274	2472
DNA Metabolism	DNA uptake, competence	3121	235	2756
DNA Metabolism	DNA repair	68675	6645	54198
DNA Metabolism	CRISPs	211	12	195
Dormancy and Sporulation	Spore DNA protection	6	0	4
Fatty Acids, Lipids, and Isoprenoids	Phospholipids	9200	2312	7684
Fatty Acids, Lipids, and Isoprenoids	Triacylglycerols	173	17	133
Fatty Acids, Lipids, and Isoprenoids	Fatty acids	27285	5914	24184
Fatty Acids, Lipids, and Isoprenoids	Isoprenoids	18300	2704	12577
Iron acquisition and metabolism	Siderophores	305	82	362
Membrane Transport	Uni- Sym- and Antiporters	1134	120	816
Membrane Transport	Sugar Phosphotransferase Systems, PTS	1166	119	1442
Membrane Transport	ABC transporters	34675	2865	31909
Membrane Transport	Protein translocation across cytoplasmic membrane	20622	2185	15382
Membrane Transport	Protein and nucleoprotein secretion system, Type IV	4431	618	2084
Membrane Transport	Protein secretion system, Type VIII (Extracellular nucleation/precipitation pathway, ENP)	245	32	147
Membrane Transport	Protein secretion system, Type VII (Chaperone/Usher pathway, CU)	26	1	18
Membrane Transport	Protein secretion system, Type VI	1791	146	3073
Membrane Transport	Protein secretion system, Type V	151	12	194
Membrane Transport	Protein secretion system, Type III	197	24	293
Membrane Transport	Protein secretion system, Type I	730	63	1064
Membrane Transport	Protein secretion system, Type II	5523	419	4933
Metabolism of Aromatic Compounds	Metabolism of central aromatic intermediates	9077	897	10587
Metabolism of Aromatic Compounds	Peripheral pathways for catabolism of aromatic compounds	14029	1990	15037
Metabolism of Aromatic Compounds	Anaerobic degradation of aromatic compounds	3214	403	3546
Miscellaneous	Plant-Prokaryote DOE project	144782	21929	113859
Motility and Chemotaxis	Social motility and nonflagellar swimming in bacteria	14	0	12
Motility and Chemotaxis	Flagellar motility in Prokaryota	15395	1279	16679
Nucleosides and Nucleotides	Pyrimidines	26933	3062	20258
Nucleosides and Nucleotides	Purines	54793	8109	39148
Nucleosides and Nucleotides	Detoxification	5367	469	4652
Phages, Prophages, Transposable elements, Plasmids	Phages, Prophages	32420	3527	23239
Phages, Prophages, Transposable elements, Plasmids	Pathogenicity islands	9197	591	5333
Phages, Prophages, Transposable elements, Plasmids	Gene Transfer Agent (GTA)	484	22	248
Phages, Prophages, Transposable elements, Plasmids	Transposable elements	2594	202	3032
Phages, Prophages, Transposable elements, Plasmids	Plasmid related functions	152	17	95
Photosynthesis	Light-harvesting complexes	900	26	648
Photosynthesis	Electron transport and photophosphorylation	4176	204	2511
Protein Metabolism	Protein degradation	36616	10874	28159
Protein Metabolism	Protein biosynthesis	218633	41671	153887
Protein Metabolism	Protein folding	27188	2232	22252
Protein Metabolism	Selenoproteins	4518	638	3616
Protein Metabolism	Protein processing and modification	21298	2309	22687
RNA Metabolism	RNA processing and modification	73681	15034	65425
RNA Metabolism	Transcription	52378	14007	36204
Regulation and Cell signaling	Proteolytic pathway	65	1986	44
Regulation and Cell signaling	Regulation of virulence	3939	311	3977
Regulation and Cell signaling	Programmed Cell Death and Toxin-antitoxin Systems	2193	171	2544
Regulation and Cell signaling	Signal transduction in Eukaryotes	3	0	1
Regulation and Cell signaling	Quorum sensing and biofilm formation	1686	223	842
Respiration	ATP synthases	22566	2331	16841
Respiration	Sodium Ion-Coupled Energetics	115	22	21
Respiration	Electron accepting reactions	26645	2831	22599
Respiration	Reverse electron transport	42	4	10
Respiration	Electron donating reactions	59003	5822	46873
Secondary Metabolism	Plant Hormones	2996	932	1926
Secondary Metabolism	Biologically active compounds in metazoan cell defence and differentiation	272	29	117
Secondary Metabolism	Bacterial cytostatics, differentiation factors and antibiotics	193	212	102
Secondary Metabolism	Plant Alkaloids	326	253	147
Secondary Metabolism	Plant Octadecanoids	7	2	3
Secondary Metabolism	Lipid-derived mediators	8	0	6
Secondary Metabolism	Biosynthesis of phenylpropanoids	42	93	39
Stress Response	Oxidative stress	20292	4423	17380
Stress Response	Osmotic stress	4643	408	2907
Stress Response	Acid stress	1552	480	1851
Stress Response	Periplasmic Stress	1598	166	1802
Stress Response	Cold shock	1231	65	821
Stress Response	Dessication stress	47	2	12
Stress Response	Heat shock	17264	1619	12279
Sulfur Metabolism	Organic sulfur assimilation	3995	437	3328
Sulfur Metabolism	Inorganic sulfur assimilation	7115	1530	6433
Virulence, Disease and Defense	Bacteriocins, ribosomally synthesized antibacterial peptides	127	8	157
Virulence, Disease and Defense	Invasion and intracellular resistance	89	9	58
Virulence, Disease and Defense	Detection	916	52	426
Virulence, Disease and Defense	Resistance to antibiotics and toxic compounds	51887	5757	53399
Virulence, Disease and Defense	Adhesion	1065	98	1032
Virulence, Disease and Defense	Toxins and superantigens	39	2	27
