# Supplementary material for: Resistome in Lake Bolonha, Brazilian Amazon: Identification of Genes Related to Resistance to Broad-Spectrum Antibiotics
Source: Front Microbiol. 2020 Feb 4;11:67. doi: 10.3389/fmicb.2020.00067 (PMC7010645; doi:10.3389/fmicb.2020.00067)
Supplement: Supplementary file 8 [file Table_4.XLSX]

## Sheet: P1
Table S4. Analysis of the resistome identified by the CARD database
Genes	Best_Identities	ARO	Drug Class	AMR Gene Family
abcA	100.0	3003942	penam; peptide antibiotic; cephalosporin	ATP-binding cassette (ABC) antibiotic efflux pump
otrC	100.0	3002894	tetracycline antibiotic	ATP-binding cassette (ABC) antibiotic efflux pump
LRA-13	100.0	3002484	penam; cephalosporin	class D LRA beta-lactamase; class C LRA beta-lactamase
AAC(6')-Ib-cr	100.0	3002547	aminoglycoside antibiotic; fluoroquinolone antibiotic	AAC(6')
MCR-5	100.0	3004332	peptide antibiotic	MCR phosphoethanolamine transferase
mel	100.0	3000616	macrolide antibiotic; streptogramin antibiotic	ATP-binding cassette (ABC) antibiotic efflux pump
OXA-29	100.0	3001424	penam; cephalosporin	OXA beta-lactamase
APH(7'')-Ia	100.0	3002661	aminoglycoside antibiotic	APH(7'')
vanHF	100.0	3002945	glycopeptide antibiotic	glycopeptide resistance gene cluster; vanH
dfrC	100.0	3002865	diaminopyrimidine antibiotic	trimethoprim resistant dihydrofolate reductase dfr
AxyY	100.0	3004144	macrolide antibiotic; cephalosporin; tetracycline antibiotic; fluoroquinolone antibiotic; aminoglycoside antibiotic	resistance-nodulation-cell division (RND) antibiotic efflux pump
oleD	100.0	3000865	macrolide antibiotic	ole glycosyltransferase
PER-1	100.0	3002363	penam; penem; carbapenem; cephalosporin; monobactam	PER beta-lactamase
smeF	100.0	3003057	macrolide antibiotic; tetracycline antibiotic; fluoroquinolone antibiotic; phenicol antibiotic	resistance-nodulation-cell division (RND) antibiotic efflux pump
ErmN	100.0	3000592	macrolide antibiotic; lincosamide antibiotic; streptogramin antibiotic	Erm 23S ribosomal RNA methyltransferase
ANT(4')-Ia	100.0	3002623	aminoglycoside antibiotic	ANT(4')
rphB	100.0	3003992	rifamycin antibiotic	rifampin phosphotransferase
emrB	100.0	3000074	fluoroquinolone antibiotic	major facilitator superfamily (MFS) antibiotic efflux pump
msbA	100.0	3003950	nitroimidazole antibiotic	ATP-binding cassette (ABC) antibiotic efflux pump
EreB	100.0	3000363	macrolide antibiotic	macrolide esterase
iri	100.0	3002884	rifamycin antibiotic	rifampin monooxygenase
Bacillus subtilis mprF	100.0	3003324	peptide antibiotic	defensin resistant mprF
tetM	100.0	3000186	tetracycline antibiotic	tetracycline-resistant ribosomal protection protein
MexF	100.0	3000804	diaminopyrimidine antibiotic; fluoroquinolone antibiotic; phenicol antibiotic	resistance-nodulation-cell division (RND) antibiotic efflux pump
AAC(3)-IIIc	100.0	3002538	aminoglycoside antibiotic	AAC(3)
APH(3')-VIIa	100.0	3002654	aminoglycoside antibiotic	APH(3')
vanSI	100.0	3003726	glycopeptide antibiotic	vanS; glycopeptide resistance gene cluster
MexF	100.0	3000804	diaminopyrimidine antibiotic; fluoroquinolone antibiotic; phenicol antibiotic	resistance-nodulation-cell division (RND) antibiotic efflux pump
amrA	100.0	3002982	aminoglycoside antibiotic	resistance-nodulation-cell division (RND) antibiotic efflux pump
farB	100.0	3003962	antibacterial free fatty acids	major facilitator superfamily (MFS) antibiotic efflux pump
rphA	100.0	3000444	rifamycin antibiotic	rifampin phosphotransferase
CARB-4	100.0	3002243	penam	CARB beta-lactamase
TLA-2	100.0	3003203	monobactam; fluoroquinolone antibiotic; cephalosporin	TLA beta-lactamase
Escherichia coli soxS with mutation conferring antibiotic resistance	100.0	3003511	penem; tetracycline antibiotic; cephalosporin; carbapenem; penam; triclosan; cephamycin; glycylcycline; monobactam; fluoroquinolone antibiotic; phenicol antibiotic; rifamycin antibiotic	ATP-binding cassette (ABC) antibiotic efflux pump; major facilitator superfamily (MFS) antibiotic efflux pump; resistance-nodulation-cell division (RND) antibiotic efflux pump; General Bacterial Porin with reduced permeability to beta-lactams
LRA-13	100.0	3002484	penam; cephalosporin	class D LRA beta-lactamase; class C LRA beta-lactamase
chrB	100.0	3001302	macrolide antibiotic; lincosamide antibiotic	non-erm 23S ribosomal RNA methyltransferase (G748)
AAC(6')-Iy	100.0	3002569	aminoglycoside antibiotic	AAC(6')
CblA-1	100.0	3002999	cephalosporin	CblA beta-lactamase
AAC(3)-Xa	100.0	3002544	aminoglycoside antibiotic	AAC(3)
Shigella flexneri chloramphenicol acetyltransferase	100.0	3004459	phenicol antibiotic	chloramphenicol acetyltransferase (CAT)
vanSB	100.0	3002932	glycopeptide antibiotic	vanS; glycopeptide resistance gene cluster
TEM-186	100.0	3001046	penam; penem; cephalosporin; monobactam	TEM beta-lactamase
vanTG	100.0	3002972	glycopeptide antibiotic	glycopeptide resistance gene cluster; vanT
mdsA	100.0	3000789	penam; penem; carbapenem; cephalosporin; cephamycin; monobactam; phenicol antibiotic	resistance-nodulation-cell division (RND) antibiotic efflux pump
sul1	100.0	3000410	sulfone antibiotic; sulfonamide antibiotic	sulfonamide resistant sul
bcrC	100.0	3003250	peptide antibiotic	undecaprenyl pyrophosphate related proteins
pgpB	100.0	3003920	peptide antibiotic	lipid A phosphatase
tap	100.0	3000343	tetracycline antibiotic	major facilitator superfamily (MFS) antibiotic efflux pump
opcM	100.0	3003037	fluoroquinolone antibiotic; aminoglycoside antibiotic	resistance-nodulation-cell division (RND) antibiotic efflux pump
OXA-60	100.0	3001808	penam; cephalosporin	OXA beta-lactamase
AAC(2')-IIb	100.0	3003988	aminoglycoside antibiotic	AAC(2')
ADC-22	100.0	3003866	cephalosporin	ADC beta-lactamase
mtrR	100.0	3000817	penam; macrolide antibiotic; antibacterial free fatty acids	major facilitator superfamily (MFS) antibiotic efflux pump; resistance-nodulation-cell division (RND) antibiotic efflux pump
tetQ	100.0	3000191	tetracycline antibiotic	tetracycline-resistant ribosomal protection protein
mdtF	100.0	3000796	penam; macrolide antibiotic; fluoroquinolone antibiotic	resistance-nodulation-cell division (RND) antibiotic efflux pump
GES-21	100.0	3002350	carbapenem; penam; cephalosporin	GES beta-lactamase
tet(C)	100.0	3000167	tetracycline antibiotic	major facilitator superfamily (MFS) antibiotic efflux pump
APH(3'')-Ib	100.0	3002639	aminoglycoside antibiotic	APH(3'')
OXA-50	100.0	3001796	penam; cephalosporin	OXA beta-lactamase
MuxC	100.0	3004075	aminocoumarin antibiotic; macrolide antibiotic; tetracycline antibiotic; monobactam	resistance-nodulation-cell division (RND) antibiotic efflux pump
LRA-3	100.0	3002510	penam; cephalosporin	subclass B3 LRA beta-lactamase
msrA	100.0	3000251	macrolide antibiotic; streptogramin antibiotic	ATP-binding cassette (ABC) antibiotic efflux pump
otr(A)	100.0	3002891	tetracycline antibiotic	tetracycline-resistant ribosomal protection protein
oqxB	100.0	3003923	diaminopyrimidine antibiotic; glycylcycline; tetracycline antibiotic; nitrofuran antibiotic; fluoroquinolone antibiotic	resistance-nodulation-cell division (RND) antibiotic efflux pump
LRA-13	100.0	3002484	penam; cephalosporin	class D LRA beta-lactamase; class C LRA beta-lactamase
TEM-116	100.0	3000979	penam; penem; cephalosporin; monobactam	TEM beta-lactamase
ErmH	100.0	3002823	streptogramin antibiotic; macrolide antibiotic; lincosamide antibiotic	Erm 23S ribosomal RNA methyltransferase
vanHF	100.0	3002945	glycopeptide antibiotic	glycopeptide resistance gene cluster; vanH
LRA-13	100.0	3002484	penam; cephalosporin	class D LRA beta-lactamase; class C LRA beta-lactamase
tetA(48)	100.0	3003980	tetracycline antibiotic	major facilitator superfamily (MFS) antibiotic efflux pump
Streptomyces rishiriensis parY mutant conferring resistance to aminocoumarin	100.0	3003318	aminocoumarin antibiotic	aminocoumarin self resistant parY; aminocoumarin resistant parY
mef(B)	100.0	3003107	macrolide antibiotic	major facilitator superfamily (MFS) antibiotic efflux pump
SAT-4	20.83	3002897	nucleoside antibiotic	streptothricin acetyltransferase (SAT)
ErmT	25.0	3000595	macrolide antibiotic; lincosamide antibiotic; streptogramin antibiotic	Erm 23S ribosomal RNA methyltransferase
Klebsiella pneumoniae OmpK37	25.4	3004122	penam; carbapenem; penem; cephalosporin; cephamycin; monobactam	General Bacterial Porin with reduced permeability to beta-lactams
carA	25.64	3002817	macrolide antibiotic	ATP-binding cassette (ABC) antibiotic efflux pump
Staphylococcus mupB conferring resistance to mupirocin	25.98	3000510	mupirocin	antibiotic resistant isoleucyl-tRNA synthetase (ileS)
bacA	26.67	3002986	peptide antibiotic	undecaprenyl pyrophosphate related proteins
dfrA8	27.03	3002863	diaminopyrimidine antibiotic	trimethoprim resistant dihydrofolate reductase dfr
tetW	28.07	3000194	tetracycline antibiotic	tetracycline-resistant ribosomal protection protein
TEM-151	28.33	3001018	penam; penem; cephalosporin; monobactam	TEM beta-lactamase
tet(42)	30.77	3000572	tetracycline antibiotic	major facilitator superfamily (MFS) antibiotic efflux pump
tetA(60)	30.77	3004035	tetracycline antibiotic	ATP-binding cassette (ABC) antibiotic efflux pump
smeD	31.25	3003055	macrolide antibiotic; tetracycline antibiotic; fluoroquinolone antibiotic; phenicol antibiotic	resistance-nodulation-cell division (RND) antibiotic efflux pump
VIM-31	31.25	3002301	penam; penem; carbapenem; cephalosporin; cephamycin	VIM beta-lactamase
Burkholderia pseudomallei Omp38	31.25	3004123	penam; penem; cephalosporin; carbapenem; cephamycin; monobactam	General Bacterial Porin with reduced permeability to beta-lactams
tet(33)	31.58	3000478	tetracycline antibiotic	major facilitator superfamily (MFS) antibiotic efflux pump
FosA3	31.58	3002872	fosfomycin	fosfomycin thiol transferase
kdpE	31.67	3003841	aminoglycoside antibiotic	kdpDE
Rm3	31.82	3003894	carbapenem; cephalosporin; penam	Rm3 family beta-lactamase
CfxA2	32.14	3003002	cephamycin	CfxA beta-lactamase
mecB	32.35	3003440	carbapenem; cephalosporin; monobactam; penam; cephamycin	methicillin resistant PBP2
OXA-211	32.43	3001710	penam; cephalosporin	OXA beta-lactamase
tlrC	32.65	3002827	macrolide antibiotic	ATP-binding cassette (ABC) antibiotic efflux pump
oleC	33.33	3003748	macrolide antibiotic	ATP-binding cassette (ABC) antibiotic efflux pump
vanTC	33.33	3002970	glycopeptide antibiotic	glycopeptide resistance gene cluster; vanT
FosC	33.33	3000380	fosfomycin	fosC phosphotransferase family
myrA	33.33	3001300	macrolide antibiotic; lincosamide antibiotic	non-erm 23S ribosomal RNA methyltransferase (G748)
mecC	33.33	3001209	carbapenem; cephalosporin; monobactam; penam; cephamycin	methicillin resistant PBP2
QnrS4	34.62	3002793	fluoroquinolone antibiotic	quinolone resistance protein (qnr)
tetT	34.62	3000193	tetracycline antibiotic	tetracycline-resistant ribosomal protection protein
vanHD	34.62	3002944	glycopeptide antibiotic	glycopeptide resistance gene cluster; vanH
ADC-5	34.78	3003851	cephalosporin	ADC beta-lactamase
ACT-10	35.0	3001832	penam; cephalosporin; cephamycin; carbapenem	ACT beta-lactamase
TEM-54	35.14	3000923	penam; penem; cephalosporin; monobactam	TEM beta-lactamase
aadA6	35.29	3002606	aminoglycoside antibiotic	ANT(3'')
ACT-14	35.42	3001836	penam; cephalosporin; cephamycin; carbapenem	ACT beta-lactamase
vanSE	35.71	3002935	glycopeptide antibiotic	vanS; glycopeptide resistance gene cluster
rmtF	35.71	3002666	aminoglycoside antibiotic	16S rRNA methyltransferase (G1405)
ACT-2	36.0	3001822	penam; cephalosporin; cephamycin; carbapenem	ACT beta-lactamase
CTX-M-148	36.11	3002006	cephalosporin	CTX-M beta-lactamase
TLA-2	36.11	3003203	monobactam; fluoroquinolone antibiotic; cephalosporin	TLA beta-lactamase
tetA(48)	36.36	3003980	tetracycline antibiotic	major facilitator superfamily (MFS) antibiotic efflux pump
TLA-2	37.14	3003203	monobactam; fluoroquinolone antibiotic; cephalosporin	TLA beta-lactamase
TriC	37.21	3003681	triclosan	resistance-nodulation-cell division (RND) antibiotic efflux pump
Pseudomonas aeruginosa CpxR	37.5	3004054	sulfonamide antibiotic; penem; tetracycline antibiotic; aminocoumarin antibiotic; cephalosporin; macrolide antibiotic; carbapenem; cephamycin; aminoglycoside antibiotic; peptide antibiotic; diaminopyrimidine antibiotic; penam; monobactam; fluoroquinolone antibiotic; phenicol antibiotic	resistance-nodulation-cell division (RND) antibiotic efflux pump
tet(41)	37.5	3000569	tetracycline antibiotic	major facilitator superfamily (MFS) antibiotic efflux pump
IND-12	38.46	3002268	carbapenem	IND beta-lactamase
EreA	38.71	3000361	macrolide antibiotic	macrolide esterase
arr-2	38.71	3002847	rifamycin antibiotic	rifampin ADP-ribosyltransferase (Arr)
Bifidobacterium ileS conferring resistance to mupirocin	38.89	3003730	mupirocin	antibiotic resistant isoleucyl-tRNA synthetase (ileS)
AAC(6')-31	38.89	3002585	aminoglycoside antibiotic	AAC(6')
mecR1	39.13	3000215	carbapenem; cephalosporin; monobactam; penam; cephamycin	methicillin resistant PBP2
AAC(2')-Ib	39.13	3002524	aminoglycoside antibiotic	AAC(2')
tet(Z)	40.0	3000183	tetracycline antibiotic	major facilitator superfamily (MFS) antibiotic efflux pump
SPM-1	40.0	3003793	carbapenem	SPM beta-lactamase
APH(4)-Ib	40.0	3002656	aminoglycoside antibiotic	APH(4)
mel	40.0	3000616	macrolide antibiotic; streptogramin antibiotic	ATP-binding cassette (ABC) antibiotic efflux pump
MIR-8	40.74	3002173	monobactam; cephalosporin; cephamycin	MIR beta-lactamase
mecD	42.86	3004185	carbapenem; cephalosporin; monobactam; penam; cephamycin	methicillin resistant PBP2
ErmU	42.86	3001305	streptogramin antibiotic; macrolide antibiotic; lincosamide antibiotic	Erm 23S ribosomal RNA methyltransferase
otr(A)	43.24	3002891	tetracycline antibiotic	tetracycline-resistant ribosomal protection protein
vanYM	43.75	3002961	glycopeptide antibiotic	glycopeptide resistance gene cluster; vanY
srmB	44.0	3002828	macrolide antibiotic	ATP-binding cassette (ABC) antibiotic efflux pump
mphA	44.44	3000316	macrolide antibiotic	macrolide phosphotransferase (MPH)
TUS-1	44.44	3000844	carbapenem; cephamycin; cephalosporin	TUS beta-lactamase
TUS-1	44.44	3000844	carbapenem; cephamycin; cephalosporin	TUS beta-lactamase
OXA-9	44.83	3001404	penam; cephalosporin	OXA beta-lactamase
Klebsiella pneumoniae OmpK37	45.0	3004122	penam; carbapenem; penem; cephalosporin; cephamycin; monobactam	General Bacterial Porin with reduced permeability to beta-lactams
vanM	45.0	3002911	glycopeptide antibiotic	glycopeptide resistance gene cluster; van ligase
vgaE	45.0	3002833	pleuromutilin antibiotic; streptogramin antibiotic	ATP-binding cassette (ABC) antibiotic efflux pump
IND-9	45.45	3002265	carbapenem	IND beta-lactamase
rgt1438	45.45	3002883	rifamycin antibiotic	rifampin glycosyltransferase
TEM-190	45.83	3001050	penam; penem; cephalosporin; monobactam	TEM beta-lactamase
AxyY	45.83	3004144	macrolide antibiotic; cephalosporin; tetracycline antibiotic; fluoroquinolone antibiotic; aminoglycoside antibiotic	resistance-nodulation-cell division (RND) antibiotic efflux pump
farB	46.15	3003962	antibacterial free fatty acids	major facilitator superfamily (MFS) antibiotic efflux pump
VIM-37	46.43	3002307	penam; penem; carbapenem; cephalosporin; cephamycin	VIM beta-lactamase
ACC-1	46.67	3001815	penam; monobactam; cephalosporin	ACC beta-lactamase
ceoB	47.22	3003010	fluoroquinolone antibiotic; aminoglycoside antibiotic	resistance-nodulation-cell division (RND) antibiotic efflux pump
cmlv	47.62	3002700	phenicol antibiotic	chloramphenicol phosphotransferase
mexP	47.83	3003698	macrolide antibiotic; carbapenem; acridine dye; diaminopyrimidine antibiotic; tetracycline antibiotic; phenicol antibiotic	resistance-nodulation-cell division (RND) antibiotic efflux pump
APH(3')-Va	47.83	3002649	aminoglycoside antibiotic	APH(3')
ErmN	50.0	3000592	macrolide antibiotic; lincosamide antibiotic; streptogramin antibiotic	Erm 23S ribosomal RNA methyltransferase
vanJ	50.0	3002914	glycopeptide antibiotic	vanJ membrane protein
PER-1	50.0	3002363	penam; penem; carbapenem; cephalosporin; monobactam	PER beta-lactamase
mexP	50.0	3003698	macrolide antibiotic; carbapenem; acridine dye; diaminopyrimidine antibiotic; tetracycline antibiotic; phenicol antibiotic	resistance-nodulation-cell division (RND) antibiotic efflux pump
lmrB	50.0	3002813	lincosamide antibiotic	ATP-binding cassette (ABC) antibiotic efflux pump
vanXI	50.0	3003725	glycopeptide antibiotic	glycopeptide resistance gene cluster; vanX
cepA	50.0	3003559	cephalosporin	cepA beta-lactamase
Chlamydia trachomatis intrinsic murA conferring resistance to fosfomycin	50.0	3003785	fosfomycin	murA transferase
MexD	52.94	3000801	penam; aminocoumarin antibiotic; macrolide antibiotic; phenicol antibiotic; cephalosporin; diaminopyrimidine antibiotic; tetracycline antibiotic; fluoroquinolone antibiotic; aminoglycoside antibiotic	resistance-nodulation-cell division (RND) antibiotic efflux pump
vanKI	53.33	3003727	glycopeptide antibiotic	glycopeptide resistance gene cluster; vanK
OpmB	53.85	3004072	aminocoumarin antibiotic; macrolide antibiotic; tetracycline antibiotic; monobactam	resistance-nodulation-cell division (RND) antibiotic efflux pump
tetA(60)	57.14	3004035	tetracycline antibiotic	ATP-binding cassette (ABC) antibiotic efflux pump
Listeria monocytogenes mprF	57.14	3003770	peptide antibiotic	defensin resistant mprF
adeS	57.14	3000549	glycylcycline; tetracycline antibiotic	resistance-nodulation-cell division (RND) antibiotic efflux pump
BcII	57.14	3002878	penam; cephalosporin	Bc beta-lactamase
acrB	57.14	3000216	penam; triclosan; tetracycline antibiotic; cephalosporin; glycylcycline; fluoroquinolone antibiotic; rifamycin antibiotic; phenicol antibiotic	resistance-nodulation-cell division (RND) antibiotic efflux pump
CMY-65	57.14	3002078	cephamycin	CMY beta-lactamase
adeS	57.14	3000549	glycylcycline; tetracycline antibiotic	resistance-nodulation-cell division (RND) antibiotic efflux pump
MexJ	57.14	3003692	triclosan; macrolide antibiotic; tetracycline antibiotic	resistance-nodulation-cell division (RND) antibiotic efflux pump
MexC	61.54	3000800	penam; aminocoumarin antibiotic; macrolide antibiotic; phenicol antibiotic; cephalosporin; diaminopyrimidine antibiotic; tetracycline antibiotic; fluoroquinolone antibiotic; aminoglycoside antibiotic	resistance-nodulation-cell division (RND) antibiotic efflux pump
IMP-24	61.54	3002215	penam; penem; carbapenem; cephalosporin; cephamycin	IMP beta-lactamase
baeS	62.5	3000829	aminocoumarin antibiotic; aminoglycoside antibiotic	resistance-nodulation-cell division (RND) antibiotic efflux pump
APH(2'')-IIIa	62.5	3002636	aminoglycoside antibiotic	APH(2'')
APH(9)-Ib	63.64	3002663	aminoglycoside antibiotic	APH(9)
LRA-10	63.64	3002489	penam; cephalosporin	class C LRA beta-lactamase
MCR-4	69.23	3004325	peptide antibiotic	MCR phosphoethanolamine transferase
tet(45)	70.0	3003196	tetracycline antibiotic	major facilitator superfamily (MFS) antibiotic efflux pump
CARB-17	70.0	3002254	penam	CARB beta-lactamase
HERA-1	70.0	3004448		HERA beta-lactamase
aadA9	72.73	3002609	aminoglycoside antibiotic	ANT(3'')
MSI-1	75.0	3003718	carbapenem	MSI beta-lactamase
adeR	87.5	3000553	glycylcycline; tetracycline antibiotic	resistance-nodulation-cell division (RND) antibiotic efflux pump
TriB	88.89	3003680	triclosan	resistance-nodulation-cell division (RND) antibiotic efflux pump
rpoB2	95.65	3000501	peptide antibiotic; rifamycin antibiotic	rifamycin-resistant beta-subunit of RNA polymerase (rpoB)
aadA3	95.75	3002603	aminoglycoside antibiotic	ANT(3'')
rpoB2	96.43	3000501	peptide antibiotic; rifamycin antibiotic	rifamycin-resistant beta-subunit of RNA polymerase (rpoB)
qacH	98.46	3003836	fluoroquinolone antibiotic	small multidrug resistance (SMR) antibiotic efflux pump

## Sheet: P2
Gene	Best_Identities	ARO	Drug Class	AMR Gene Family
adeB	100.0	3000775	glycylcycline; tetracycline antibiotic	resistance-nodulation-cell division (RND) antibiotic efflux pump
OXA-50	38.1	3001796	penam; cephalosporin	OXA beta-lactamase
blaR1	45.83	3000217	penam	blaZ beta-lactamase
gadW	53.85	3003838	penam; macrolide antibiotic; fluoroquinolone antibiotic	resistance-nodulation-cell division (RND) antibiotic efflux pump
EreA	29.73	3000361	macrolide antibiotic	macrolide esterase
AAC(6')-Ie-APH(2'')-Ia	38.71	3002597	aminoglycoside antibiotic	AAC(6'); APH(2'')
APH(2'')-IIa	26.67	3002635	aminoglycoside antibiotic	APH(2'')
MexB	100.0	3000378	sulfonamide antibiotic; penem; tetracycline antibiotic; aminocoumarin antibiotic; cephalosporin; macrolide antibiotic; carbapenem; cephamycin; peptide antibiotic; diaminopyrimidine antibiotic; penam; phenicol antibiotic; monobactam; fluoroquinolone antibiotic	resistance-nodulation-cell division (RND) antibiotic efflux pump
iri	32.61	3002884	rifamycin antibiotic	rifampin monooxygenase
cpxA	100.0	3000830	aminocoumarin antibiotic; aminoglycoside antibiotic	resistance-nodulation-cell division (RND) antibiotic efflux pump
tcmA	100.0	3003554		major facilitator superfamily (MFS) antibiotic efflux pump
OpmD	100.0	3000809	acridine dye; tetracycline antibiotic; fluoroquinolone antibiotic	resistance-nodulation-cell division (RND) antibiotic efflux pump
tet(Z)	58.82	3000183	tetracycline antibiotic	major facilitator superfamily (MFS) antibiotic efflux pump
mgtA	52.63	3000462	macrolide antibiotic	mgt macrolide glycotransferase
smeB	41.67	3003052	penam; cephalosporin; cephamycin; aminoglycoside antibiotic	resistance-nodulation-cell division (RND) antibiotic efflux pump
ErmE	100.0	3000326	macrolide antibiotic; lincosamide antibiotic; streptogramin antibiotic	Erm 23S ribosomal RNA methyltransferase
TEM-22	45.45	3000893	penam; penem; cephalosporin; monobactam	TEM beta-lactamase
mdsC	100.0	3000791	penam; penem; carbapenem; cephalosporin; cephamycin; monobactam; phenicol antibiotic	resistance-nodulation-cell division (RND) antibiotic efflux pump
chrB	29.41	3001302	macrolide antibiotic; lincosamide antibiotic	non-erm 23S ribosomal RNA methyltransferase (G748)
Staphylococcus mupB conferring resistance to mupirocin	30.77	3000510	mupirocin	antibiotic resistant isoleucyl-tRNA synthetase (ileS)
oqxB	32.43	3003923	diaminopyrimidine antibiotic; glycylcycline; tetracycline antibiotic; nitrofuran antibiotic; fluoroquinolone antibiotic	resistance-nodulation-cell division (RND) antibiotic efflux pump
APH(3')-Ia	42.11	3002641	aminoglycoside antibiotic	APH(3')
oqxA	100.0	3003922	diaminopyrimidine antibiotic; glycylcycline; tetracycline antibiotic; nitrofuran antibiotic; fluoroquinolone antibiotic	resistance-nodulation-cell division (RND) antibiotic efflux pump
smeB	32.0	3003052	penam; cephalosporin; cephamycin; aminoglycoside antibiotic	resistance-nodulation-cell division (RND) antibiotic efflux pump
MexD	33.33	3000801	penam; aminocoumarin antibiotic; macrolide antibiotic; phenicol antibiotic; cephalosporin; diaminopyrimidine antibiotic; tetracycline antibiotic; fluoroquinolone antibiotic; aminoglycoside antibiotic	resistance-nodulation-cell division (RND) antibiotic efflux pump
cpxA	100.0	3000830	aminocoumarin antibiotic; aminoglycoside antibiotic	resistance-nodulation-cell division (RND) antibiotic efflux pump
adeC	33.33	3003811	glycylcycline; tetracycline antibiotic	resistance-nodulation-cell division (RND) antibiotic efflux pump
vanTC	100.0	3002970	glycopeptide antibiotic	glycopeptide resistance gene cluster; vanT
AAC(3)-IIIa	30.43	3002536	aminoglycoside antibiotic	AAC(3)
Streptococcus suis chloramphenicol acetyltransferase	100.0	3004455	phenicol antibiotic	chloramphenicol acetyltransferase (CAT)
emrY	62.5	3000254	tetracycline antibiotic	major facilitator superfamily (MFS) antibiotic efflux pump
TEM-87	100.0	3000954	penam; penem; cephalosporin; monobactam	TEM beta-lactamase
arnA	100.0	3002985	peptide antibiotic	pmr phosphoethanolamine transferase
tetB(48)	100.0	3003981	tetracycline antibiotic	major facilitator superfamily (MFS) antibiotic efflux pump
vanTC	32.14	3002970	glycopeptide antibiotic	glycopeptide resistance gene cluster; vanT
blaF	100.0	3003562	penam	blaF family beta-lactamase
ErmG	55.0	3000522	macrolide antibiotic; lincosamide antibiotic; streptogramin antibiotic	Erm 23S ribosomal RNA methyltransferase
CARB-7	33.33	3002246	penam	CARB beta-lactamase
MuxB	32.26	3004074	aminocoumarin antibiotic; macrolide antibiotic; tetracycline antibiotic; monobactam	resistance-nodulation-cell division (RND) antibiotic efflux pump
vanWI	33.33	3003724	glycopeptide antibiotic	glycopeptide resistance gene cluster; vanW
THIN-B	52.94	3000851	carbapenem; penam; cephalosporin	THIN-B beta-lactamase
evgA	100.0	3000832	penam; macrolide antibiotic; tetracycline antibiotic; fluoroquinolone antibiotic	major facilitator superfamily (MFS) antibiotic efflux pump; resistance-nodulation-cell division (RND) antibiotic efflux pump
OXA-196	39.39	3001481	penam; cephalosporin	OXA beta-lactamase
THIN-B	37.5	3000851	carbapenem; penam; cephalosporin	THIN-B beta-lactamase
AAC(3)-Ib/AAC(6')-Ib''	100.0	3002600	aminoglycoside antibiotic	AAC(3); AAC(6')

## Sheet: P3
Gene	Best_Identities	ARO	Drug Class	AMR Gene Family
VatI	100.0	3003987	streptogramin antibiotic	streptogramin vat acetyltransferase
chrB	100.0	3001302	macrolide antibiotic; lincosamide antibiotic	non-erm 23S ribosomal RNA methyltransferase (G748)
sul2	100.0	3000412	sulfone antibiotic; sulfonamide antibiotic	sulfonamide resistant sul
abcA	100.0	3003942	penam; peptide antibiotic; cephalosporin	ATP-binding cassette (ABC) antibiotic efflux pump
APH(6)-Id	100.0	3002660	aminoglycoside antibiotic	APH(6)
dfrA24	100.0	3002856	diaminopyrimidine antibiotic	trimethoprim resistant dihydrofolate reductase dfr
LRA-13	100.0	3002484	penam; cephalosporin	class D LRA beta-lactamase; class C LRA beta-lactamase
MdtK	100.0	3001327	fluoroquinolone antibiotic	multidrug and toxic compound extrusion (MATE) transporter
AAC(6')-Ib9	100.0	3002580	aminoglycoside antibiotic	AAC(6')
vanB	100.0	3000013	glycopeptide antibiotic	glycopeptide resistance gene cluster; van ligase
catB9	100.0	3002681	phenicol antibiotic	chloramphenicol acetyltransferase (CAT)
LRA-13	100.0	3002484	penam; cephalosporin	class D LRA beta-lactamase; class C LRA beta-lactamase
mecB	100.0	3003440	carbapenem; cephalosporin; monobactam; penam; cephamycin	methicillin resistant PBP2
vanHF	100.0	3002945	glycopeptide antibiotic	glycopeptide resistance gene cluster; vanH
mphA	100.0	3000316	macrolide antibiotic	macrolide phosphotransferase (MPH)
tcr3	100.0	3002893	tetracycline antibiotic	major facilitator superfamily (MFS) antibiotic efflux pump
APH(4)-Ia	100.0	3002655	aminoglycoside antibiotic	APH(4)
sav1866	100.0	3000489		ATP-binding cassette (ABC) antibiotic efflux pump
vanRD	100.0	3002923	glycopeptide antibiotic	glycopeptide resistance gene cluster; vanR
Bifidobacterium ileS conferring resistance to mupirocin	100.0	3003730	mupirocin	antibiotic resistant isoleucyl-tRNA synthetase (ileS)
MexF	100.0	3000804	diaminopyrimidine antibiotic; fluoroquinolone antibiotic; phenicol antibiotic	resistance-nodulation-cell division (RND) antibiotic efflux pump
vanTG	100.0	3002972	glycopeptide antibiotic	glycopeptide resistance gene cluster; vanT
OCH-4	100.0	3002517	penam; penem; cephalosporin; cephamycin; monobactam	OCH beta-lactamase
bcr-1	100.0	3003801	bicyclomycin	major facilitator superfamily (MFS) antibiotic efflux pump
Erm(36)	100.0	3000605	macrolide antibiotic; lincosamide antibiotic; streptogramin antibiotic	Erm 23S ribosomal RNA methyltransferase
TEM-171	100.0	3001037	penam; penem; cephalosporin; monobactam	TEM beta-lactamase
abcA	100.0	3003942	penam; peptide antibiotic; cephalosporin	ATP-binding cassette (ABC) antibiotic efflux pump
fusB	100.0	3003552	fusidic acid	fusidic acid inactivation enzyme
LRA-13	100.0	3002484	penam; cephalosporin	class D LRA beta-lactamase; class C LRA beta-lactamase
QnrVC3	100.0	3002800	fluoroquinolone antibiotic	quinolone resistance protein (qnr)
rpoB2	100.0	3000501	peptide antibiotic; rifamycin antibiotic	rifamycin-resistant beta-subunit of RNA polymerase (rpoB)
rpoB2	100.0	3000501	peptide antibiotic; rifamycin antibiotic	rifamycin-resistant beta-subunit of RNA polymerase (rpoB)
L1 beta-lactamase	100.0	3000582	cephalosporin	L1 family beta-lactamase
mexY	100.0	3003033	tetracycline antibiotic; macrolide antibiotic; carbapenem; cephalosporin; aminoglycoside antibiotic; acridine dye; penam; cephamycin; fluoroquinolone antibiotic; phenicol antibiotic	resistance-nodulation-cell division (RND) antibiotic efflux pump
MuxA	100.0	3004073	aminocoumarin antibiotic; macrolide antibiotic; tetracycline antibiotic; monobactam	resistance-nodulation-cell division (RND) antibiotic efflux pump
MexZ	100.0	3003709	tetracycline antibiotic; macrolide antibiotic; carbapenem; cephalosporin; aminoglycoside antibiotic; acridine dye; penam; cephamycin; fluoroquinolone antibiotic; phenicol antibiotic	resistance-nodulation-cell division (RND) antibiotic efflux pump
msrE	100.0	3003109	streptogramin antibiotic; macrolide antibiotic	ATP-binding cassette (ABC) antibiotic efflux pump
mef(B)	100.0	3003107	macrolide antibiotic	major facilitator superfamily (MFS) antibiotic efflux pump
sul1	100.0	3000410	sulfone antibiotic; sulfonamide antibiotic	sulfonamide resistant sul
PEDO-2	100.0	3003714	carbapenem	subclass B3 PEDO beta-lactamase
FEZ-1	100.0	3000606	carbapenem; cephalosporin; penam	FEZ beta-lactamase
Escherichia coli acrA	25.58	3004043	penam; triclosan; tetracycline antibiotic; cephalosporin; glycylcycline; fluoroquinolone antibiotic; rifamycin antibiotic; phenicol antibiotic	resistance-nodulation-cell division (RND) antibiotic efflux pump
dfrA26	26.67	3002857	diaminopyrimidine antibiotic	trimethoprim resistant dihydrofolate reductase dfr
MexI	28.89	3000808	acridine dye; tetracycline antibiotic; fluoroquinolone antibiotic	resistance-nodulation-cell division (RND) antibiotic efflux pump
mef(B)	30.23	3003107	macrolide antibiotic	major facilitator superfamily (MFS) antibiotic efflux pump
Bifidobacterium ileS conferring resistance to mupirocin	30.36	3003730	mupirocin	antibiotic resistant isoleucyl-tRNA synthetase (ileS)
tap	30.49	3000343	tetracycline antibiotic	major facilitator superfamily (MFS) antibiotic efflux pump
rmtH	30.56	3003198	aminoglycoside antibiotic	16S rRNA methyltransferase (G1405)
Erm(34)	30.77	3000600	macrolide antibiotic; lincosamide antibiotic; streptogramin antibiotic	Erm 23S ribosomal RNA methyltransferase
AxyX	30.99	3004143	macrolide antibiotic; cephalosporin; tetracycline antibiotic; fluoroquinolone antibiotic; aminoglycoside antibiotic	resistance-nodulation-cell division (RND) antibiotic efflux pump
PDC-4	31.25	3002501	monobactam; cephalosporin; carbapenem	PDC beta-lactamase
CMY-119	31.25	3002130	cephamycin	CMY beta-lactamase
SFH-1	31.91	3000849	carbapenem	SFH beta-lactamase
Klebsiella pneumoniae OmpK37	32.14	3004122	penam; carbapenem; penem; cephalosporin; cephamycin; monobactam	General Bacterial Porin with reduced permeability to beta-lactams
vanTrL	32.14	3002974	glycopeptide antibiotic	glycopeptide resistance gene cluster; vanT
Bacillus subtilis mprF	32.43	3003324	peptide antibiotic	defensin resistant mprF
Pseudomonas aeruginosa emrE	32.43	3004038	aminoglycoside antibiotic	small multidrug resistance (SMR) antibiotic efflux pump
sul4	33.33	3004361	sulfonamide antibiotic	sulfonamide resistant sul
IMP-22	33.33	3002213	penam; penem; carbapenem; cephalosporin; cephamycin	IMP beta-lactamase
APH(2'')-Ie	33.33	3002634	aminoglycoside antibiotic	APH(2'')
tlrB conferring tylosin resistance	34.21	3001299	macrolide antibiotic; lincosamide antibiotic	non-erm 23S ribosomal RNA methyltransferase (G748)
LpeB	34.29	3004100	macrolide antibiotic	resistance-nodulation-cell division (RND) antibiotic efflux pump
AxyY	34.38	3004144	macrolide antibiotic; cephalosporin; tetracycline antibiotic; fluoroquinolone antibiotic; aminoglycoside antibiotic	resistance-nodulation-cell division (RND) antibiotic efflux pump
Brucella suis mprF	34.62	3003772	peptide antibiotic	defensin resistant mprF
vanSE	34.78	3002935	glycopeptide antibiotic	vanS; glycopeptide resistance gene cluster
MexD	35.0	3000801	penam; aminocoumarin antibiotic; macrolide antibiotic; phenicol antibiotic; cephalosporin; diaminopyrimidine antibiotic; tetracycline antibiotic; fluoroquinolone antibiotic; aminoglycoside antibiotic	resistance-nodulation-cell division (RND) antibiotic efflux pump
AxyY	35.0	3004144	macrolide antibiotic; cephalosporin; tetracycline antibiotic; fluoroquinolone antibiotic; aminoglycoside antibiotic	resistance-nodulation-cell division (RND) antibiotic efflux pump
arlS	36.0	3000839	acridine dye; fluoroquinolone antibiotic	major facilitator superfamily (MFS) antibiotic efflux pump
mdtH	36.0	3001216	fluoroquinolone antibiotic	major facilitator superfamily (MFS) antibiotic efflux pump
mdtN	36.11	3003548	acridine dye; nucleoside antibiotic	major facilitator superfamily (MFS) antibiotic efflux pump
ErmE	36.36	3000326	macrolide antibiotic; lincosamide antibiotic; streptogramin antibiotic	Erm 23S ribosomal RNA methyltransferase
opmE	36.36	3003700	macrolide antibiotic; carbapenem; acridine dye; diaminopyrimidine antibiotic; tetracycline antibiotic; phenicol antibiotic	resistance-nodulation-cell division (RND) antibiotic efflux pump
ErmY	37.5	3002825	streptogramin antibiotic; macrolide antibiotic; lincosamide antibiotic	Erm 23S ribosomal RNA methyltransferase
Vibrio cholerae varG	37.5	3004289	carbapenem	subclass B1 Vibrio cholerae varG beta-lactamase
APH(6)-Id	37.5	3002660	aminoglycoside antibiotic	APH(6)
TriC	37.5	3003681	triclosan	resistance-nodulation-cell division (RND) antibiotic efflux pump
tetO	38.1	3000190	tetracycline antibiotic	tetracycline-resistant ribosomal protection protein
mtrD	38.89	3000811	penam; macrolide antibiotic	resistance-nodulation-cell division (RND) antibiotic efflux pump
OXA-12	39.13	3001407	penam; cephalosporin	OXA beta-lactamase
vgaD	40.0	3002832	pleuromutilin antibiotic; streptogramin antibiotic	ATP-binding cassette (ABC) antibiotic efflux pump
mexY	40.0	3003033	tetracycline antibiotic; macrolide antibiotic; carbapenem; cephalosporin; aminoglycoside antibiotic; acridine dye; penam; cephamycin; fluoroquinolone antibiotic; phenicol antibiotic	resistance-nodulation-cell division (RND) antibiotic efflux pump
Erm(30)	40.0	3001265	streptogramin antibiotic; macrolide antibiotic; lincosamide antibiotic	Erm 23S ribosomal RNA methyltransferase
OXA-29	40.0	3001424	penam; cephalosporin	OXA beta-lactamase
tcmA	40.0	3003554		major facilitator superfamily (MFS) antibiotic efflux pump
tetX	40.54	3000205	tetracycline antibiotic; glycylcycline	tetracycline inactivation enzyme
amrA	40.74	3002982	aminoglycoside antibiotic	resistance-nodulation-cell division (RND) antibiotic efflux pump
tetB(46)	41.67	3004033	tetracycline antibiotic	ATP-binding cassette (ABC) antibiotic efflux pump
AAC(3)-IIc	41.94	3002535	aminoglycoside antibiotic	AAC(3)
TriC	42.86	3003681	triclosan	resistance-nodulation-cell division (RND) antibiotic efflux pump
EXO-1	42.86	3003564	penam	EXO beta-lactamase
LlmA 23S ribosomal RNA methyltransferase	44.44	3003982	lincosamide antibiotic	Llm 23S ribosomal RNA methyltransferase
mexY	45.0	3003033	tetracycline antibiotic; macrolide antibiotic; carbapenem; cephalosporin; aminoglycoside antibiotic; acridine dye; penam; cephamycin; fluoroquinolone antibiotic; phenicol antibiotic	resistance-nodulation-cell division (RND) antibiotic efflux pump
ADC-19	45.45	3003863	cephalosporin	ADC beta-lactamase
rphB	45.45	3003992	rifamycin antibiotic	rifampin phosphotransferase
aadK	45.45	3002627	aminoglycoside antibiotic	ANT(6)
oqxB	45.45	3003923	diaminopyrimidine antibiotic; glycylcycline; tetracycline antibiotic; nitrofuran antibiotic; fluoroquinolone antibiotic	resistance-nodulation-cell division (RND) antibiotic efflux pump
dfrA8	46.67	3002863	diaminopyrimidine antibiotic	trimethoprim resistant dihydrofolate reductase dfr
bcrC	46.67	3003250	peptide antibiotic	undecaprenyl pyrophosphate related proteins
OpmB	48.15	3004072	aminocoumarin antibiotic; macrolide antibiotic; tetracycline antibiotic; monobactam	resistance-nodulation-cell division (RND) antibiotic efflux pump
rgt1438	50.0	3002883	rifamycin antibiotic	rifampin glycosyltransferase
FosB	50.0	3000172	fosfomycin	fosfomycin thiol transferase
sdiA	52.63	3000826	penam; triclosan; cephalosporin; tetracycline antibiotic; glycylcycline; fluoroquinolone antibiotic; rifamycin antibiotic; phenicol antibiotic	resistance-nodulation-cell division (RND) antibiotic efflux pump
vanC	52.63	3000368	glycopeptide antibiotic	glycopeptide resistance gene cluster; van ligase
carA	53.33	3002817	macrolide antibiotic	ATP-binding cassette (ABC) antibiotic efflux pump
APH(3')-VIIa	53.85	3002654	aminoglycoside antibiotic	APH(3')
OXA-29	53.85	3001424	penam; cephalosporin	OXA beta-lactamase
AAC(3)-VIIa	55.56	3002541	aminoglycoside antibiotic	AAC(3)
Enterobacter cloacae acrA	55.56	3004042	penam; triclosan; tetracycline antibiotic; cephalosporin; glycylcycline; fluoroquinolone antibiotic; rifamycin antibiotic; phenicol antibiotic	resistance-nodulation-cell division (RND) antibiotic efflux pump
tet(41)	55.56	3000569	tetracycline antibiotic	major facilitator superfamily (MFS) antibiotic efflux pump
ANT(4')-Ib	57.14	3003905	aminoglycoside antibiotic	ANT(4')
rmtH	60.0	3003198	aminoglycoside antibiotic	16S rRNA methyltransferase (G1405)
MCR-4	76.87	3004325	peptide antibiotic	MCR phosphoethanolamine transferase
OpmD	60.0	3000809	acridine dye; tetracycline antibiotic; fluoroquinolone antibiotic	resistance-nodulation-cell division (RND) antibiotic efflux pump
catB3	62.5	3002676	phenicol antibiotic	chloramphenicol acetyltransferase (CAT)
OXA-60	63.64	3001808	penam; cephalosporin	OXA beta-lactamase
tet(39)	64.71	3000566	tetracycline antibiotic	major facilitator superfamily (MFS) antibiotic efflux pump
Staphylococcus mupB conferring resistance to mupirocin	70.0	3000510	mupirocin	antibiotic resistant isoleucyl-tRNA synthetase (ileS)
Escherichia coli mdfA	71.43	3001328	benzalkonium chloride; tetracycline antibiotic; rhodamine	major facilitator superfamily (MFS) antibiotic efflux pump
MexD	75.0	3000801	penam; aminocoumarin antibiotic; macrolide antibiotic; phenicol antibiotic; cephalosporin; diaminopyrimidine antibiotic; tetracycline antibiotic; fluoroquinolone antibiotic; aminoglycoside antibiotic	resistance-nodulation-cell division (RND) antibiotic efflux pump
TEM-22	77.78	3000893	penam; penem; cephalosporin; monobactam	TEM beta-lactamase
Bla2	77.78	3004189	carbapenem; penam; cephalosporin	subclass B1 Bacillus anthracis Bla beta-lactamase
MuxB	95.24	3004074	aminocoumarin antibiotic; macrolide antibiotic; tetracycline antibiotic; monobactam	resistance-nodulation-cell division (RND) antibiotic efflux pump
aadA3	98.48	3002603	aminoglycoside antibiotic	ANT(3'')
APH(3'')-Ib	99.5	3002639	aminoglycoside antibiotic	APH(3'')
