# Supplementary material for: Resistome in Lake Bolonha, Brazilian Amazon: Identification of Genes Related to Resistance to Broad-Spectrum Antibiotics
Source: Front Microbiol. 2020 Feb 4;11:67. doi: 10.3389/fmicb.2020.00067 (PMC7010645; doi:10.3389/fmicb.2020.00067)
Supplement: Supplementary file 9 [file Table_5.XLSX]

## Sheet: Plan1
Table S5. Identification by 16S rRNA gene sequencing, antibiotic resistance profile and amplification of resistance genes of cultivable isolates (BC - isolates obtained from medium supplemented with cefotaxime; BI - isolates obtained from medium supplemented with imipenem).
			Genes found
Strain	Genera	Antibiotic resistance profile	β-lactamase genes	Integrase genes
BC1	Pseudomonas	NAL, AMX, ATM, GEN, AMP, CTX, CAZ, FEP, IPM, CEF, AMC, CIP	blaCTX, blaIMP	intl1
BC3	Acinetobacter	NAL, AMX, ATM, AMP, CTX, CAZ, FEP, CEF, AMC, SXT, TE	-	intl2
BC4	Acinetobacter	NAL, AMX, ATM, GEN, GEN, AMP, CTX, CAZ, FEP, IPM, KAN, CEF, AMC, SXT, TET, CIP, CHL	blaCTX, blaTEM	-
BC5	Acinetobacter	NAL, AMX, ATM, AMP, CTX, CAZ, FEP, KAN, CEF, AMC, SXT, TET, CIP, CHL	blaCTX	intl2
BC6	Acinetobacter	NAL, AMX, ATM, GEN, AMP, CTX, CAZ, FEP, IPM, CEF, AMC	blaCTX, blaIMP	-
BC7	Pseudomonas	NAL, AMX, ATM, GEN, AMP, CTX, CAZ, FEP, IPM, CEF, AMC, CIP	blaIMP	-
BC8	Pseudomonas	NAL, ATM, CTX, FEP, AMC	blaCTX	intl1
BC9	Klebsiella	NAL, AMX, ATM, AMP, CTX, CAZ, FEP, IPM, KAN, CEF	blaTEM, blaIMP	intl2
BC10	Acinetobacter	NAL, AMX, ATM, AMP, CTX, CAZ, CEF, AMC, SXT, CHL	blaCTX	-
BC11	Pseudomonas	NAL, AMX, ATM, GEN, AMP, CAZ, FEP, IPM, KAN, CEF	blaIMP	-
BC13	Acinetobacter	NAL, AMX, ATM, AMP, CTX, FEP, CEF, AMC	-	-
BC14	Pseudomonas	NAL, AMX, ATM, AMP, CTX, CEF, AMC	-	-
BC15	Pseudomonas	NAL, AMX, ATM, GEN, AMP, CTX, CAZ, FEP, IPM, KAN, KFC, AMC, SXT, TET	-	-
BC16	Acinetobacter	NAL, AMX, ATM, AMP, CTX, IPM, CEF	blaCTX, blaSHV	-
BC17	Pseudomonas	NAL, AMX, ATM, GEN, AMP, CTX, CAZ, FEP, AMC, SXT	blaSHV	-
BC18	Acinetobacter	NAL, AMX, ATM, AMP, CTX, FEP, CEF	-	-
BC19	Methylobacterium	NAL, AMX, ATM, AMP, CTX, CAZ, FEP, CEF, AMC, SXT, TET, CHL	-	intl1
BC21	Pseudomonas	NAL, AMX, ATM, CAZ, IPM, TET, CIP	-	-
BC22	Klebsiella	NAL, AMX, ATM, AMP, CTX, IMP, CEF	-	-
BC23	Klebsiella	NAL, AMX, ATM, AMP,CTX, CAZ, TET, CHL	blaTEM	-
BC24	Enterobacter	NAL, AMX, ATM, AMP, CTX, CAZ, FEP, CEF, AMC, SXT, CHL	blaTEM	-
BC25	Acinetobacter	ATM, AMP, CTX, TET	-	-
BC27	Pseudomonas	NAL, AMX, ATM, AMX, CTX, FEP, IMP, CEF	-	-
BC29	Klebsiella	NAL, AMX, ATM, GEN, CTX, CAZ, FEP, IPM, KAN, CEF, AMC, SXT, TET	-	intl1
BC30	Pseudomonas	NAL, AMX, ATM, AMP, CTX, CAZ, FEP, KAN, CEF, AMC, SXT, TET, CIP, CHL	blaCTX, blaSHV	-
BC31	Enterobacter	AMX, ATM, GEN, AMP, CTX, CAZ, FEP, IPM, CEF, AMC, SXT, CHL	blaCTX	intl2
BC32	Pseudomonas	NAL, AMX, ATM, GEN, AMP, CTX, CAZ, FEP, IPM, KAN, CEF, AMC, SXT, CHL	-	-
BC33	Acinetobacter	NAL, AMX, ATM, GEN, AMP, CTX, CAZ, FEP, IPM, KAN, CEF, AMC, SXT, TET, CHL	-	-
BC34	Enterobacter	NAL, AMX, ATM, GEN, AMP, CTX, CAZ, FEP, IMP, KAN, CEF, AMC, SXT, CHL	blaTEM	-
BC35	Pseudomonas	NAL, AMX, ATM, AMP, CTX, CAZ, FEP, IPM, KAN, CEF, AMC, SXT, CHL	blaTEM	intl1
BC36	Acinetobacter	NAL, AMX, ATM, GEN, AMP, CTX, CAZ, FEP, KAN, CEF, AMC, SXT, TET, CIP, CHL	blaSHV	-
BC37	Acinetobacter	NAL, AMX, ATM, AMP, CTX	-	-
BC38	Pseudomonas	NAL, AMX, ATM, GEN, AMP, CTX, CAZ, FEP, KAN, CEF, AMC, SXT, TET, CIP, CHL	blaTEM, blaSHV	-
BC40	Klebsiella	NAL, ATM, CTX, CAZ, SXT, CIP, CHL	blaSHV	intl1
BC41	Pseudomonas	NAL, AMX, ATM, AMP, CTX, CAZ, CEF, AMC, SXT, CHL	blaSHV	intl1
BC43	Acinetobacter	NAL, ATM, CTX, CAZ, CIP	blaTEM	intl2
BC44	Pseudomonas	NAL, AMX, ATM, GEN, AMP, CTX, CAZ, IPM, KAN, SXT, TET, CIP, CHL	blaCTX	-
BC45	Pseudomonas	NAL, AMX, ATM, AMP, CTX, FEP, IPM, CEF, AMC	blaTEM, blaIMP	-
BC48	Pseudomonas	AMX, ATM, GEN, AMP, CTX, CAZ, FEP, IMP, CEF, AMC, CIP	blaCTX	-
BC50	Pseudomonas	NAL, AMX, ATM, GEN, AMP, CTX, CAZ, FEP, IPM, KAN, CEF, AMC, SXT, CHL	blaCTX, blaIMP	-
BC51	Pseudomonas	NAL, AMX, ATM, GEN, AMP, CTX, CAZ, FEP, IPM, KAN, CEF, AMC, SXT, TET, CHL	blaCTX	-
BC52	Pseudomonas	NAL, AMX, ATM, GEN, AMP, CTX, CAZ, FEP, IPM, KAN, CEF, AMC, SXT, CHL	blaTEM, blaVIM	-
BC53	Pantoe	NAL, AMX, GEN, AMP, CTX, FEP, IPM, KAN, CEF, SXT	blaVIM	-
BC54	Acinetobacter	NAL, AMX, ATM, GEN, AMP, CTX, CAZ, FEP, IMP, CEF, AMC, TE	blaSHV	-
BC55	Pseudomonas	AMX, ATM, GEN, AMP, CTX, CAZ, IPM, KAN, CEF, AMC	blaSHV	intl1
BC56	Pseudomonas	NAL, AMX, ATM, AMP, CTX, CAZ, FEP, CEF, AMC, SXT, TET, CIP, CHL	-	-
BC57	Pantoe	ATM, AMP, CTX, CAZ, AMC, SXT, TET, CHL	blaSHV	-
BC58	Pseudomonas	AMX, ATM, GEN, CTX, AMP, IMP, KAN, CEF, AMC, CIP	blaCTX, blaIMP	-
BC59	Pseudomonas	NAL, AMX, ATM, AMP, CTX, CAZ, FEP, IMP, CEF, AMC, SXT, CHL	-	-
BC60	Pantoe	NAL, AMX, ATM, GEN, AMP, CTX, CAZ, FEP, IMP, CEF, AMC, SXT, CIP	blaSHV	-
BC61	Enterobacter	NAL, AMX, ATM, AMP, CTX, CAZ, FEP, CEF, AMC, SXT, TET	blaCTX	intl1
BC62	Acinetobacter	NAL, AMX, GEN, AMP, CTX, CAZ, FEP, IPM, KAN, CEF, AMC, SXT, TET, CIP	-	intl1
BC63	Acinetobacter	AMX, ATM, AMP, SXT	blaSHV	-
BI6	Pseudomonas	AMX, GEN, AMP, FEP, IMP, KAN, CEF, AMC	blaVIM	-
BI7	Acinetobacter	AMX, AMP, FEP, KAN, CEF, AMC	-	-
BI10	Pseudomonas	NAL, AMX, ATM, AMP, CTX, CAZ, FEP, IMP, CEF	blaCTX, blaIMP, blaVIM	-
BI11	Acinetobacter	NAL, AMX, ATM, GEN, AMP, CTX, CAZ, FEP, IMP, KAN, CEF, AMC, SXT	blaIMP	-
BI12	Acinetobacter	NAL, AMX, ATM, GEN, AMP, CTX, CAZ, FEP, IMP, KAN, CEF, AMC, SXT, TET, CIP, CHL	blaCTX, blaTEM, blaIMP	-
BI13	Acinetobacter	NAL, AMX, ATM CN AMP, CTX, CAZ, FEP, IMP, KAN, CEF, AMC, SXT	blaIMP, blaVIM	-
BI15	Pseudomonas	NAL, AMX, ATM, GEN, AMP, IMP	blaTEM, blaVIM	-
BI16	Acinetobacter	NAL, AMX, ATM, GEN, AMP, CTX, CAZ, FEP, IMP, KAN, CEF, TET, CIP	blaCTX, blaIMP	-
BI18	Acinetobacter	NAL, AMX, ATM, GEN, AMP, CTX, CAZ, FEP, IMP, KAN, CEF, AMC, SXT, TET, CIP, CHL	blaVIM	intl1
BI19	Stenotrophomonas	AMX, ATM, GEN, AMP, CTX, FEP, IMP, KAN, CEF, AMC, TET	blaTEM, blaIMP, blaVIM	-
BI20	Pseudomonas	AMX, ATM, GEN, AMP, CTX, IMP, KAN, CFL, AMC	-	-
BI21	Acinetobacter	AMX, ATM, AMP, CTX, CAZ, FEP, IMP, KAN, CEF	blaVIM	-
BI22	Klebsiella	AMX, AMP, IMP	-	intl1
BI23	Pseudomonas	AMX, ATM, GEN, AMP, CTX, CAZ, IMP, KAN, CEF, AMC	-	-
BI24	Stenotrophomonas	AMX, ATM, GEN, AMP, CTX, FEP, IMP, KAN, CEF, AMC, TET	blaTEM	intl2
BI25	Klebsiella	AMX, AMP, CAZ, IMP	blaSHV, blaKPC	-
BI26	Acinetobacter	NAL, AMX, ATM, GEN, AMP, CTX, CAZ, IMP, KAN, CEF, AMC	-	intl1
BI27	Acinetobacter	AMX, ATM, AMP, IMP, KAN, AMC	blaVIM	intl1
BI28	Enterobacter	AMX, ATM, GEN, AMP, CTX, IMP, CEF	-	-
BI29	Klebsiella	NAL, AMX, AMP, IMP, CEF, SXT	blaSHV, blaVIM	-
BI30	Acinetobacter	AMX, ATM, GEN, AMP, CTX, IMP, KAN, CEF	-	-
BI32	Stenotrophomonas	NAL, AMX, ATM, CTX, CAZ, IMP, FEP	-	-
BI33	Pseudomonas	NAL, AMX, ATM, CTX	-	-
BI35	Klebsiella	AMX, AMP, IMP, CEF	blaSHV, blaVIM	-
BI36	Klebsiella	NAL, AMX, ATM, GEN, AMP, CTX, CAZ, IMP	blaCTX, blaSHV, blaVIM	-
BI37	Klebsiella	NAL, AMX, ATM, GEN, CAZ	-	-
BI38	Acinetobacter	NAL, ATM, CTX, CAZ	-	-
BI39	Klebsiella	NAL, AMX, ATM, GEN, AMP, CAZ, IMP, KAN, CEF, SXT, TET, CIP	blaSHV, blaKPC	-
BI40	Acinetobacter	NAL, AMX, ATM, GEN, AMP, CAZ, FEP, IMP, KAN, CEF	-	intl1
BI41	Pseudomonas	NAL, AMX, ATM, AMP, CTX, IMP, AMC, SXT, CHL	blaTEM, blaIMP	-
BI42	Pseudomonas	AMX, ATM, GEN, CAZ, FEP, IMP, KAN, IMP, CIP	blaTEM	intl1
BI43	Pseudomonas	NAL, AMX, ATM, AMP, CTX, IMP, AMC, SXT, CHL	blaTEM, blaIMP	-
BI44	Pseudomonas	NAL, AMX, ATM, GEN, AMP, IMP, KAN, CEF, CIP	blaVIM	intl1
BI45	Enterobacter	NAL, AMX, ATM, GEN, AMP, IMP	blaTEM	intl1
BI46	Enterobacter	AMX, ATM, CTX, CAZ, FEP, KAN, CEF	blaSHV	intl2
BI48	Acinetobacter	NAL, AMX, ATM, CAZ, CIP	-	intl1
BI52	Pseudomonas	NAL, AMX, ATM, GEN, AMP, CTX, CAZ, IMP, CEF, AMC, SXT, CIP, CHL	blaVIM	-
BI53	Acinetobacter	NAL, ATM, GEN, CTX, CAZ	-	-
BI54	Pseudomonas	NAL, AMX, ATM, AMP, CTX, CAZ, IMP	-	-
BI55	Enterobacter	NAL, AMX, ATM, CTX, CAZ, FEP, IMP, AMC, SXT, TET, CIP	-	-
BI56	Acinetobacter	NAL, ATM, CTX, CAZ, FEP, CEF, AMC, SXT, TET, CIP	-	-
BI58	Acinetobacter	NAL, AMX, ATM, AMP, CTX, CAZ, FEP, IMP, K	blaIMP	-
BI59	Klebsiella	NAL, AMX, ATM, AMP, IMP	blaKPC	-
BI60	Enterobacter	NAL, AMX, ATM, AMP, CTX, CAZ, FEP, IMP, KAN, CEF, CIP	blaIMP	-
BI61	Pseudomonas	NAL, ATM, CTX, CAZ, AMC, SXT	-	-
