# Supplementary material for: Resistome in Lake Bolonha, Brazilian Amazon: Identification of Genes Related to Resistance to Broad-Spectrum Antibiotics
Source: Front Microbiol. 2020 Feb 4;11:67. doi: 10.3389/fmicb.2020.00067 (PMC7010645; doi:10.3389/fmicb.2020.00067)
Supplement: Supplementary file 10 [file Table_6.XLSX]

## Sheet: Plan1
Table S6. Inhibition zone diameter (mm) of antibiotic discs of cultivable isolates (BC - isolates obtained from medium supplemented with cefotaxime; BI - isolates obtained from medium supplemented with imipenem).
Strain	NAL			AMX			ATM			GEN			AMP			CTX			CAZ			FEP			IPM			KAN			CEF			AMC			SXT			TET			CIP			CHL
	Duplicate 1	Duplicate 2	Mean ± SD (mm)	Duplicate 1	Duplicate 2	Mean ± SD (mm)	Duplicate 1	Duplicate 2	Mean ± SD (mm)	Duplicate 1	Duplicate 2	Mean ± SD (mm)	Duplicate 1	Duplicate 2	Mean ± SD (mm)	Duplicate 1	Duplicate 2	Mean ± SD (mm)	Duplicate 1	Duplicate 2	Mean ± SD (mm)	Duplicate 1	Duplicate 2	Mean ± SD (mm)	Duplicate 1	Duplicate 2	Mean ± SD (mm)	Duplicate 1	Duplicate 2	Mean ± SD (mm)	Duplicate 1	Duplicate 2	Mean ± SD (mm)	Duplicate 1	Duplicate 2	Mean ± SD (mm)	Duplicate 1	Duplicate 2	Mean ± SD (mm)	Duplicate 1	Duplicate 2	Mean ± SD (mm)	Duplicate 1	Duplicate 2	Mean ± SD (mm)	Duplicate 1	Duplicate 2	Mean ± SD (mm)
BC1	7*	7	7 ± 0	9	9	9 ± 0	8	8	8 ± 0	8	8	8 ± 0	7	7	7 ± 0	9	9	9 ± 0	12	12	12 ± 0	14	14	14 ± 0	12	12	12 ± 0	22	23	22.5 ± 0.707	12	12	12 ± 0	11	11	11 ± 0	21	21	21 ± 0	22	22	22 ± 0	9	9	9 ± 0	28	28	28 ± 0
BC3	7	7	7 ± 0	10	10	10 ± 0	9	9	9 ± 0	16	16	16 ± 0	10	10	10 ± 0	9	9	9 ± 0	10	10	10 ± 0	9	10	9.5 ± 0.707	14	14	14 ± 0	16	16	16 ± 0	8	8	8 ± 0	9	9	9 ± 0	10	10	10 ± 0	8	8	8 ± 0	24	24	24 ± 0	25	25	25 ± 0
BC4	8	DNO**	DNO	10	DNO	DNO	10	DNO	DNO	12	DNO	DNO	12	DNO	DNO	8	DNO	DNO	9	DNO	DNO	9	DNO	DNO	10	DNO	DNO	10	DNO	DNO	11	DNO	DNO	9	DNO	DNO	8	DNO	DNO	10	DNO	DNO	9	DNO	DNO	9	DNO	DNO
BC5	9	9	9 ± 0	12	12	12 ± 0	8	8	8 ± 0	17	17	17 ± 0	10	10	10 ± 0	10	12	11 ± 1.414	9	9	9 ± 0	8	8	8 ± 0	26	26	26 ± 0	17	17	17 ± 0	12	12	12 ± 0	9	9	9 ± 0	10	10	10 ± 0	12	12	12 ± 0	23	23	23 ± 0	25	25	25 ± 0
BC6	11	11	11 ± 0	8	8	8 ± 0	8	8	8 ± 0	10	10	10 ± 0	12	12	12 ± 0	10	10	10 ± 0	7	7	7 ± 0	14	14	14 ± 0	12	12	12 ± 0	21	21	21 ± 0	14	14	14 ± 0	8	8	8 ± 0	12	12	12 ± 0	27	27	27 ± 0	22	22	22 ± 0	27	27	27 ± 0
BC7	9	DNO	DNO	8	DNO	DNO	9	DNO	DNO	9	DNO	DNO	10	DNO	DNO	7	DNO	DNO	8	DNO	DNO	8	DNO	DNO	9	DNO	DNO	24	DNO	DNO	10	DNO	DNO	10	DNO	DNO	25	DNO	DNO	26	DNO	DNO	12	DNO	DNO	9	DNO	DNO
BC8	7	8	7.5 ± 0.707	15	15	15 ± 0	8	8	8 ± 0	17	17	17 ± 0	19	19	19 ± 0	11	11	11 ± 0	23	23	23 ± 0	10	11	10.5 ± 0.707	25	26	25.5 ± 0.707	19	20	19.5 ± 0.707	26	26	26 ± 0	13	13	13 ± 0	27	27	27 ± 0	21	22	21.5 ± 0.707	24	24	24 ± 0	21	21	21 ± 0
BC9	7	7	7 ± 0	8	8	8 ± 0	7	7	7 ± 0	15	16	15.5 ± 0.707	9	9	9 ± 0	8	8	8 ± 0	14	14	14 ± 0	14	14	14 ± 0	10	10	10 ± 0	10	10	10 ± 0	14	14	14 ± 0	18	18	18 ± 0	14	14	14 ± 0	23	23	23 ± 0	25	25	25 ± 0	16	16	16 ± 0
BC10	9	9	9 ± 0	9	9	9 ± 0	7	8	7.5 ± 0.707	13	13	13 ± 0	9	9	9 ± 0	13	13	13 ± 0	13	13	13 ± 0	13	13	13 ± 0	27	27	27 ± 0	27	27	27 ± 0	28	28	28 ± 0	9	9	9 ± 0	10	10	10 ± 0	17	17	17 ± 0	27	27	27 ± 0	10	10	10 ± 0
BC11	7	DNO	DNO	9	DNO	DNO	9	DNO	DNO	8	DNO	DNO	8	DNO	DNO	16	DNO	DNO	10	DNO	DNO	10	DNO	DNO	9	DNO	DNO	10	DNO	DNO	10	DNO	DNO	20	DNO	DNO	24	DNO	DNO	22	DNO	DNO	24	DNO	DNO	27	DNO	DNO
BC13	7	7	7 ± 0	7	7	7 ± 0	7	7	7 ± 0	16	16	16 ± 0	9	9	9 ± 0	9	9	9 ± 0	16	16	16 ± 0	8	9	8.5 ± 0.707	20	20	20 ± 0	19	20	19.5 ± 0.707	13	13	13 ± 0	11	11	11 ± 0	12	13	12.5 ± 0.707	28	28	28 ± 0	24	24	24 ± 0	26	26	26 ± 0
BC14	8	DNO	DNO	8	DNO	DNO	9	DNO	DNO	18	DNO	DNO	9	DNO	DNO	9	DNO	DNO	23	DNO	DNO	25	DNO	DNO	25	DNO	DNO	22	DNO	DNO	24	DNO	DNO	9	DNO	DNO	26	DNO	DNO	24	DNO	DNO	26	DNO	DNO	27	DNO	DNO
BC15	10	11	10.5 ± 0.707	8	8	8 ± 0	10	10	10 ± 0	10	10	10 ± 0	11	11	11 ± 0	13	13	13 ± 0	11	11	11 ± 0	7	7	7 ± 0	11	11	11 ± 0	7	7	7 ± 0	15	15	15 ± 0	12	12	12 ± 0	9	10	9.5 ± 0.707	13	13	13 ± 0	20	20	20 ± 0	23	23	23 ± 0
BC16	8	8	8 ± 0	8	8	8 ± 0	8	9	8.5 ± 0.707	20	20	20 ± 0	13	13	13 ± 0	11	11	11 ± 0	27	27	27 ± 0	18	18	18 ± 0	11	11	11 ± 0	27	28	27.5 ± 0.707	14	14	14 ± 0	26	26	26 ± 0	17	17	17 ± 0	27	27	27 ± 0	24	24	24 ± 0	24	24	24 ± 0
BC17	12	12	12 ± 0	10	10	10 ± 0	9	9	9 ± 0	11	11	11 ± 0	11	11	11 ± 0	11	11	11 ± 0	10	10	10 ± 0	7	7	7 ± 0	28	28	28 ± 0	19	19	19 ± 0	20	20	20 ± 0	9	10	9.5 ± 0.707	9	9	9 ± 0	16	16	16 ± 0	18	18	18 ± 0	24	24	24 ± 0
BC18	9	9	9 ± 0	8	8	8 ± 0	9	9	9 ± 0	21	21	21 ± 0	10	10	10 ± 0	13	13	13 ± 0	21	21	21 ± 0	9	9	9 ± 0	19	19	19 ± 0	28	28	28 ± 0	11	11	11 ± 0	28	28	28 ± 0	20	20	20 ± 0	22	23	22.5 ± 0.707	27	27	27 ± 0	20	20	20 ± 0
BC19	11	11	11 ± 0	11	12	11.5 ± 0.707	13	13	13 ± 0	13	13	13 ± 0	15	15	15 ± 0	14	14	14 ± 0	7	7	7 ± 0	11	11	11 ± 0	15	15	15 ± 0	26	26	26 ± 0	12	12	12 ± 0	11	12	11.5 ± 0.707	10	10	10 ± 0	14	14	14 ± 0	18	18	18 ± 0	10	10	10 ± 0
BC21	7	7	7 ± 0	8	9	8.5 ± 0.707	8	8	8 ± 0	17	17	17 ± 0	17	17	17 ± 0	16	16	16 ± 0	9	10	9.5 ± 0.707	21	21	21 ± 0	8	8	8 ± 0	26	27	26.5 ± 0.707	27	27	27 ± 0	27	28	27.5 ± 0.707	19	20	19.5 ± 0.707	11	12	11.5 ± 0.707	10	10	10 ± 0	17	17	17 ± 0
BC22	9	9	9 ± 0	12	12	12 ± 0	12	12	12 ± 0	20	20	20 ± 0	9	10	9.5 ± 0.707	13	13	13 ± 0	22	22	22 ± 0	21	21	21 ± 0	9	9	9 ± 0	19	19	19 ± 0	7	7	7 ± 0	26	26	26 ± 0	20	20	20 ± 0	23	23	23 ± 0	25	25	25 ± 0	19	19	19 ± 0
BC23	12	12	12 ± 0	10	10	10 ± 0	13	13	13 ± 0	19	19	19 ± 0	10	10	10 ± 0	12	12	12 ± 0	7	7	7 ± 0	22	22	22 ± 0	19	19	19 ± 0	27	27	27 ± 0	25	25	25 ± 0	19	19	19 ± 0	18	18	18 ± 0	8	9	8.5 ± 0.707	22	23	22.5 ± 0.707	8	8	8 ± 0
BC24	8	8	8 ± 0	9	9	9 ± 0	12	12	12 ± 0	19	19	19 ± 0	11	11	11 ± 0	10	10	10 ± 0	12	12	12 ± 0	13	14	13.5 ± 0.707	14	14	14 ± 0	16	16	16 ± 0	7	7	7 ± 0	9	9	9 ± 0	7	8	7.5 ± 0.707	16	16	16 ± 0	26	26	26 ± 0	10	11	10.5 ± 0.707
BC25	19	19	19 ± 0	20	20	20 ± 0	10	10	10 ± 0	21	21	21 ± 0	12	12	12 ± 0	10	10	10 ± 0	23	23	23 ± 0	21	21	21 ± 0	28	28	28 ± 0	20	20	20 ± 0	25	25	25 ± 0	23	23	23 ± 0	18	18	18 ± 0	9	9	9 ± 0	26	27	26.5 ± 0.707	18	18	18 ± 0
BC27	7	7	7 ± 0	8	8	8 ± 0	10	10	10 ± 0	17	17	17 ± 0	12	12	12 ± 0	12	12	12 ± 0	17	17	17 ± 0	14	14	14 ± 0	13	13	13 ± 0	20	20	20 ± 0	12	12	12 ± 0	28	28	28 ± 0	15	15	15 ± 0	27	27	27 ± 0	27	27	27 ± 0	21	21	21 ± 0
BC29	8	8	8 ± 0	8	8	8 ± 0	11	11	11 ± 0	9	9	9 ± 0	14	14	14 ± 0	12	12	12 ± 0	13	13	13 ± 0	12	13	12.5 ± 0.707	8	8	8 ± 0	9	9	9 ± 0	9	9	9 ± 0	9	10	9.5 ± 0.707	9	9	9 ± 0	8	8	8 ± 0	21	21	21 ± 0	24	24	24 ± 0
BC30	7	7	7 ± 0	7	7	7 ± 0	8	8	8 ± 0	13	13	13 ± 0	9	9	9 ± 0	9	9	9 ± 0	14	14	14 ± 0	8	8	8 ± 0	11	11	11 ± 0	10	10	10 ± 0	11	11	11 ± 0	9	9	9 ± 0	9	9	9 ± 0	13	13	13 ± 0	7	8	7.5 ± 0.707	10	11	10.5 ± 0.707
BC31	20	20	20 ± 0	7	7	7 ± 0	7	8	7.5 ± 0.707	9	9	9 ± 0	8	8	8 ± 0	10	10	10 ± 0	11	11	11 ± 0	13	14	13.5 ± 0.707	9	9	9 ± 0	14	14	14 ± 0	14	14	14 ± 0	11	12	11.5 ± 0.707	10	10	10 ± 0	20	20	20 ± 0	21	21	21 ± 0	7	7	7 ± 0
BC32	7	7	7 ± 0	7	7	7 ± 0	9	9	9 ± 0	8	8	8 ± 0	7	7	7 ± 0	10	10	10 ± 0	8	8	8 ± 0	14	14	14 ± 0	7	7	7 ± 0	11	11	11 ± 0	13	13	13 ± 0	8	8	8 ± 0	7	7	7 ± 0	15	15	15 ± 0	22	23	22.5 ± 0.707	8	9	8.5 ± 0.707
BC33	8	8	8 ± 0	8	8	8 ± 0	8	8	8 ± 0	7	7	7 ± 0	7	7	7 ± 0	8	8	8 ± 0	9	9	9 ± 0	7	7	7 ± 0	13	13	13 ± 0	13	13	13 ± 0	13	14	13.5 ± 0.707	9	9	9 ± 0	8	8	8 ± 0	7	7	7 ± 0	24	24	24 ± 0	8	9	8.5 ± 0.707
BC34	8	8	8 ± 0	8	8	8 ± 0	9	9	9 ± 0	9	9	9 ± 0	9	9	9 ± 0	10	12	11 ± 1.414	14	14	14 ± 0	9	9	9 ± 0	13	13	13 ± 0	11	11	11 ± 0	13	14	13.5 ± 0.707	13	13	13 ± 0	8	8	8 ± 0	18	18	18 ± 0	17	18	17.5 ± 0.707	12	12	12 ± 0
BC35	10	10	10 ± 0	10	10	10 ± 0	13	13	13 ± 0	14	14	14 ± 0	9	9	9 ± 0	9	9	9 ± 0	13	13	13 ± 0	8	8	8 ± 0	8	8	8 ± 0	9	9	9 ± 0	13	13	13 ± 0	13	13	13 ± 0	7	7	7 ± 0	17	17	17 ± 0	28	28	28 ± 0	9	9	9 ± 0
BC36	9	9	9 ± 0	10	10	10 ± 0	10	10	10 ± 0	9	9	9 ± 0	10	10	10 ± 0	13	13	13 ± 0	13	14	13.5 ± 0.707	9	9	9 ± 0	15	15	15 ± 0	9	9	9 ± 0	14	14	14 ± 0	10	10	10 ± 0	7	8	7.5 ± 0.707	8	8	8 ± 0	11	12	11.5 ± 0.707	11	11	11 ± 0
BC37	8	8	8 ± 0	11	11	11 ± 0	10	10	10 ± 0	19	19	19 ± 0	9	9	9 ± 0	12	12	12 ± 0	21	22	21.5 ± 0.707	25	25	25 ± 0	17	17	17 ± 0	19	19	19 ± 0	23	23	23 ± 0	20	20	20 ± 0	22	22	22 ± 0	28	28	28 ± 0	21	21	21 ± 0	28	28	28 ± 0
BC38	7	7	7 ± 0	9	9	9 ± 0	8	8	8 ± 0	8	8	8 ± 0	8	8	8 ± 0	9	9	9 ± 0	14	14	14 ± 0	9	9	9 ± 0	15	15	15 ± 0	13	13	13 ± 0	14	14	14 ± 0	7	8	7.5 ± 0.707	9	9	9 ± 0	10	11	10.5 ± 0.707	7	7	7 ± 0	11	11	11 ± 0
BC40	7	7	7 ± 0	14	14	14 ± 0	8	8	8 ± 0	16	16	16 ± 0	19	19	19 ± 0	8	8	8 ± 0	8	8	8 ± 0	20	21	20.5 ± 0.707	16	16	16 ± 0	25	25	25 ± 0	17	17	17 ± 0	14	14	14 ± 0	7	8	7.5 ± 0.707	23	23	23 ± 0	9	9	9 ± 0	11	12	11.5 ± 0.707
BC41	7	7	7 ± 0	9	9	9 ± 0	9	9	9 ± 0	15	15	15 ± 0	7	7	7 ± 0	8	8	8 ± 0	13	13	13 ± 0	17	17	17 ± 0	21	21	21 ± 0	17	17	17 ± 0	8	8	8 ± 0	7	8	7.5 ± 0.707	7	8	7.5 ± 0.707	25	25	25 ± 0	25	25	25 ± 0	7	8	7.5 ± 0.707
BC43	10	10	10 ± 0	22	22	22 ± 0	14	14	14 ± 0	14	14	14 ± 0	19	21	20 ± 1.414	11	11	11 ± 0	13	13	13 ± 0	21	22	21.5 ± 0.707	26	26	26 ± 0	28	28	28 ± 0	23	23	23 ± 0	24	24	24 ± 0	17	17	17 ± 0	20	21	20.5 ± 0.707	14	15	14.5 ± 0.707	25	25	25 ± 0
BC44	8	8	8 ± 0	7	7	7 ± 0	9	9	9 ± 0	8	8	8 ± 0	7	7	7 ± 0	10	10	10 ± 0	9	9	9 ± 0	16	17	16.5 ± 0.707	10	11	10.5 ± 0.707	13	13	13 ± 0	15	15	15 ± 0	17	17	17 ± 0	8	9	8.5 ± 0.707	12	12	12 ± 0	10	10	10 ± 0	7	8	7.5 ± 0.707
BC45	12	12	12 ± 0	9	9	9 ± 0	12	12	12 ± 0	16	17	16.5 ± 0.707	11	11	11 ± 0	14	14	14 ± 0	18	18	18 ± 0	11	11	11 ± 0	11	11	11 ± 0	24	24	24 ± 0	8	8	8 ± 0	11	11	11 ± 0	11	11	11 ± 0	19	19	19 ± 0	28	28	28 ± 0	21	21	21 ± 0
BC48	19	19	19 ± 0	12	12	12 ± 0	10	11	10.5 ± 0.707	10	11	10.5 ± 0.707	11	11	11 ± 0	12	12	12 ± 0	8	9	8.5 ± 0.707	11	11	11 ± 0	7	8	7.5 ± 0.707	21	21	21 ± 0	9	9	9 ± 0	13	13	13 ± 0	15	15	15 ± 0	21	21	21 ± 0	13	14	13.5 ± 0.707	17	17	17 ± 0
BC50	9	10	9.5 ± 0.707	7	7	7 ± 0	9	9	9 ± 0	7	7	7 ± 0	9	9	9 ± 0	10	10	10 ± 0	9	9	9 ± 0	12	12	12 ± 0	7	7	7 ± 0	10	11	10.5 ± 0.707	12	12	12 ± 0	10	10	10 ± 0	7	7	7 ± 0	28	28	28 ± 0	20	20	20 ± 0	11	12	11.5 ± 0.707
BC51	8	8	8 ± 0	7	7	7 ± 0	9	9	9 ± 0	9	9	9 ± 0	10	10	10 ± 0	10	11	10.5 ± 0.707	13	13	13 ± 0	9	9	9 ± 0	10	10	10 ± 0	10	10	10 ± 0	8	8	8 ± 0	13	13	13 ± 0	8	8	8 ± 0	9	9	9 ± 0	26	26	26 ± 0	10	10	10 ± 0
BC52	11	11	11 ± 0	7	7	7 ± 0	10	10	10 ± 0	7	7	7 ± 0	8	8	8 ± 0	9	9	9 ± 0	7	7	7 ± 0	14	14	14 ± 0	9	9	9 ± 0	10	10	10 ± 0	13	13	13 ± 0	12	12	12 ± 0	7	7	7 ± 0	18	18	18 ± 0	17	18	17.5 ± 0.707	8	8	8 ± 0
BC53	8	9	8.5 ± 0.707	9	9	9 ± 0	22	22	22 ± 0	11	11	11 ± 0	12	12	12 ± 0	9	9	9 ± 0	17	17	17 ± 0	9	9	9 ± 0	11	11	11 ± 0	10	10	10 ± 0	13	13	13 ± 0	27	27	27 ± 0	9	9	9 ± 0	28	28	28 ± 0	28	28	28 ± 0	24	24	24 ± 0
BC54	9	9	9 ± 0	9	9	9 ± 0	13	14	13.5 ± 0.707	12	12	12 ± 0	12	12	12 ± 0	11	11	11 ± 0	14	14	14 ± 0	14	14	14 ± 0	11	12	11.5 ± 0.707	24	25	24.5 ± 0.707	12	12	12 ± 0	11	11	11 ± 0	13	13	13 ± 0	11	12	11.5 ± 0.707	22	22	22 ± 0	24	24	24 ± 0
BC55	21	21	21 ± 0	11	11	11 ± 0	12	12	12 ± 0	10	10	10 ± 0	12	13	12.5 ± 0.707	8	8	8 ± 0	12	12	12 ± 0	26	26	26 ± 0	13	13	13 ± 0	11	11	11 ± 0	12	13	12.5 ± 0.707	11	11	11 ± 0	27	27	27 ± 0	23	23	23 ± 0	24	25	24.5 ± 0.707	27	28	27.5 ± 0.707
BC56	7	7	7 ± 0	7	8	7.5 ± 0.707	9	9	9 ± 0	15	15	15 ± 0	8	8	8 ± 0	7	7	7 ± 0	8	8	8 ± 0	7	7	7 ± 0	15	15	15 ± 0	17	17	17 ± 0	10	11	10.5 ± 0.707	10	11	10.5 ± 0.707	10	10	10 ± 0	8	8	8 ± 0	13	13	13 ± 0	12	12	12 ± 0
BC57	19	19	19 ± 0	20	20	20 ± 0	9	9	9 ± 0	16	16	16 ± 0	8	8	8 ± 0	7	7	7 ± 0	9	10	9.5 ± 0.707	15	15	15 ± 0	16	17	16.5 ± 0.707	19	19	19 ± 0	15	15	15 ± 0	9	9	9 ± 0	10	10	10 ± 0	8	8	8 ± 0	27	27	27 ± 0	9	9	9 ± 0
BC58	19	20	19.5 ± 0.707	12	12	12 ± 0	13	13	13 ± 0	10	10	10 ± 0	11	11	11 ± 0	9	9	9 ± 0	17	17	17 ± 0	23	23	23 ± 0	9	9	9 ± 0	13	13	13 ± 0	8	8	8 ± 0	8	9	8.5 ± 0.707	19	19	19 ± 0	19	19	19 ± 0	13	13	13 ± 0	16	17	16.5 ± 0.707
BC59	10	9	9.5 ± 0.707	10	10	10 ± 0	12	12	12 ± 0	17	17	17 ± 0	11	11	11 ± 0	8	8	8 ± 0	9	9	9 ± 0	7	8	7.5 ± 0.707	13	13	13 ± 0	19	19	19 ± 0	14	14	14 ± 0	11	11	11 ± 0	7	7	7 ± 0	18	18	18 ± 0	25	25	25 ± 0	12	12	12 ± 0
BC60	11	11	11 ± 0	10	10	10 ± 0	10	10	10 ± 0	12	12	12 ± 0	12	12	12 ± 0	8	9	8.5 ± 0.707	9	9	9 ± 0	9	9	9 ± 0	12	12	12 ± 0	21	21	21 ± 0	11	12	11.5 ± 0.707	13	13	13 ± 0	7	7	7 ± 0	19	19	19 ± 0	13	13	13 ± 0	24	24	24 ± 0
BC61	13	13	13 ± 0	9	9	9 ± 0	10	10	10 ± 0	18	18	18 ± 0	12	12	12 ± 0	7	7	7 ± 0	13	14	13.5 ± 0.707	8	8	8 ± 0	18	19	18.5 ± 0.707	17	17	17 ± 0	10	10	10 ± 0	13	13	13 ± 0	9	9	9 ± 0	14	14	14 ± 0	23	23	23 ± 0	22	22	22 ± 0
BC62	10	10	10 ± 0	10	10	10 ± 0	18	18	18 ± 0	17	17	17 ± 0	10	11	10.5 ± 0.707	9	9	9 ± 0	7	7	7 ± 0	14	14	14 ± 0	8	8	8 ± 0	10	10	10 ± 0	12	12	12 ± 0	9	10	9.5 ± 0.707	10	10	10 ± 0	7	7	7 ± 0	12	12	12 ± 0	16	16	16 ± 0
BC63	19	19	19 ± 0	10	11	10.5 ± 0.707	9	10	9.5 ± 0.707	17	17	17 ± 0	10	10	10 ± 0	17	17	17 ± 0	28	28	28 ± 0	19	19	19 ± 0	28	28	28 ± 0	24	24	24 ± 0	24	24	24 ± 0	27	27	27 ± 0	10	10	10 ± 0	24	25	24.5 ± 0.707	21	21	21 ± 0	19	19	19 ± 0
BI6	20	20	20 ± 0	9	9	9 ± 0	24	24	24 ± 0	9	10	9.5 ± 0.707	10	10	10 ± 0	20	20	20 ± 0	15	15	15 ± 0	9	9	9 ± 0	11	12	11.5 ± 0.707	13	13	13 ± 0	11	12	11.5 ± 0.707	13	13	13 ± 0	23	23	23 ± 0	23	24	23.5 ± 0.707	25	25	25 ± 0	26	27	26.5 ± 0.707
BI7	14	14	14 ± 0	8	9	8.5 ± 0.707	25	25	25 ± 0	17	17	17 ± 0	9	9	9 ± 0	21	21	21 ± 0	26	26	26 ± 0	10	10	10 ± 0	17	18	17.5 ± 0.707	13	13	13 ± 0	9	9	9 ± 0	11	11	11 ± 0	27	27	27 ± 0	20	20	20 ± 0	27	28	27.5 ± 0.707	23	23	23 ± 0
BI10	10	10	10 ± 0	8	8	8 ± 0	11	11	11 ± 0	19	19	19 ± 0	10	10	10 ± 0	11	11	11 ± 0	9	9	9 ± 0	8	8	8 ± 0	7	8	7.5 ± 0.707	23	24	23.5 ± 0.707	8	8	8 ± 0	22	22	22 ± 0	23	23	23 ± 0	22	22	22 ± 0	23	23	23 ± 0	27	27	27 ± 0
BI11	8	8	8 ± 0	12	12	12 ± 0	11	12	11.5 ± 0.707	10	10	10 ± 0	11	11	11 ± 0	10	10	10 ± 0	13	13	13 ± 0	8	9	8.5 ± 0.707	8	8	8 ± 0	13	13	13 ± 0	9	9	9 ± 0	12	12	12 ± 0	8	8	8 ± 0	20	21	20.5 ± 0.707	25	25	25 ± 0	20	20	20 ± 0
BI12	9	DNO	DNO	8	DNO	DNO	10	DNO	DNO	9	DNO	DNO	11	DNO	DNO	12	DNO	DNO	12	DNO	DNO	9	DNO	DNO	8	DNO	DNO	10	DNO	DNO	9	DNO	DNO	8	DNO	DNO	7	DNO	DNO	11	DNO	DNO	13	DNO	DNO	10	DNO	DNO
BI13	10	DNO	DNO	8	DNO	DNO	9	DNO	DNO	9	DNO	DNO	10	DNO	DNO	10	DNO	DNO	9	DNO	DNO	9	DNO	DNO	9	DNO	DNO	11	DNO	DNO	10	DNO	DNO	9	DNO	DNO	9	DNO	DNO	23	DNO	DNO	25	DNO	DNO	23	DNO	DNO
BI15	9	DNO	DNO	9	DNO	DNO	10	DNO	DNO	10	DNO	DNO	8	DNO	DNO	9	DNO	DNO	22	DNO	DNO	24	DNO	DNO	9	DNO	DNO	21	DNO	DNO	24	DNO	DNO	20	DNO	DNO	21	DNO	DNO	27	DNO	DNO	25	DNO	DNO	26	DNO	DNO
BI16	10	10	10 ± 0	10	10	10 ± 0	10	10	10 ± 0	11	11	11 ± 0	9	9	9 ± 0	14	14	14 ± 0	8	8	8 ± 0	10	10	10 ± 0	10	10	10 ± 0	8	8	8 ± 0	12	12	12 ± 0	27	27	27 ± 0	23	23	23 ± 0	10	10	10 ± 0	10	10	10 ± 0	24	24	24 ± 0
BI18	7	7	7 ± 0	8	8	8 ± 0	9	9	9 ± 0	8	8	8 ± 0	8	8	8 ± 0	12	13	12.5 ± 0.707	13	13	13 ± 0	13	14	13.5 ± 0.707	12	13	12.5 ± 0.707	7	8	7.5 ± 0.707	9	10	9.5 ± 0.707	11	11	11 ± 0	7	7	7 ± 0	7	8	7.5 ± 0.707	15	15	15 ± 0	10	10	10 ± 0
BI19	20	20	20 ± 0	7	7	7 ± 0	22	22	22 ± 0	7	7	7 ± 0	7	7	7 ± 0	12	12	12 ± 0	15	15	15 ± 0	14	14	14 ± 0	7	7	7 ± 0	10	10	10 ± 0	7	7	7 ± 0	13	13	13 ± 0	13	13	13 ± 0	10	10	10 ± 0	22	22	22 ± 0	18	19	18.5 ± 0.707
BI20	19	19	19 ± 0	7	7	7 ± 0	8	8	8 ± 0	7	7	7 ± 0	9	9	9 ± 0	10	10	10 ± 0	22	22	22 ± 0	16	16	16 ± 0	9	9	9 ± 0	13	13	13 ± 0	11	11	11 ± 0	7	7	7 ± 0	15	15	15 ± 0	7	8	7.5 ± 0.707	23	23	23 ± 0	18	18	18 ± 0
BI21	20	20	20 ± 0	8	8	8 ± 0	8	8	8 ± 0	21	21	21 ± 0	12	12	12 ± 0	12	12	12 ± 0	7	8	7.5 ± 0.707	14	14	14 ± 0	10	11	10.5 ± 0.707	12	12	12 ± 0	7	7	7 ± 0	25	25	25 ± 0	18	18	18 ± 0	20	21	20.5 ± 0.707	22	22	22 ± 0	27	27	27 ± 0
BI22	15	15	15 ± 0	9	9	9 ± 0	23	23	23 ± 0	20	20	20 ± 0	12	12	12 ± 0	28	28	28 ± 0	20	20	20 ± 0	27	27	27 ± 0	10	10	10 ± 0	23	23	23 ± 0	19	19	19 ± 0	22	22	22 ± 0	27	27	27 ± 0	21	21	21 ± 0	28	28	28 ± 0	22	22	22 ± 0
BI23	22	22	22 ± 0	9	9	9 ± 0	9	10	9.5 ± 0.707	10	10	10 ± 0	10	10	10 ± 0	14	14	14 ± 0	8	9	8.5 ± 0.707	19	19	19 ± 0	8	8	8 ± 0	12	13	12.5 ± 0.707	10	11	10.5 ± 0.707	12	12	12 ± 0	23	23	23 ± 0	27	27	27 ± 0	23	23	23 ± 0	27	27	27 ± 0
BI24	20	20	20 ± 0	7	7	7 ± 0	7	7	7 ± 0	8	8	8 ± 0	8	8	8 ± 0	9	9	9 ± 0	17	17	17 ± 0	8	8	8 ± 0	10	10	10 ± 0	11	11	11 ± 0	14	14	14 ± 0	11	11	11 ± 0	15	15	15 ± 0	12	12	12 ± 0	25	25	25 ± 0	26	26	26 ± 0
BI25	19	20	19.5 ± 0.707	8	8	8 ± 0	12	12	12 ± 0	19	19	19 ± 0	22	22	22 ± 0	23	25	24 ± 1.414	8	8	8 ± 0	28	28	28 ± 0	12	13	12.5 ± 0.707	21	21	21 ± 0	28	28	28 ± 0	26	26	26 ± 0	20	20	20 ± 0	19	19	19 ± 0	26	27	26.5 ± 0.707	18	18	18 ± 0
BI26	8	8	8 ± 0	9	9	9 ± 0	8	8	8 ± 0	11	11	11 ± 0	10	10	10 ± 0	12	12	12 ± 0	14	14	14 ± 0	23	24	23.5 ± 0.707	10	10	10 ± 0	9	9	9 ± 0	12	12	12 ± 0	11	12	11.5 ± 0.707	25	25	25 ± 0	25	25	25 ± 0	22	23	22.5 ± 0.707	18	18	18 ± 0
BI27	20	21	20.5 ± 0.707	12	12	12 ± 0	8	8	8 ± 0	18	18	18 ± 0	10	10	10 ± 0	25	25	25 ± 0	27	27	27 ± 0	19	20	19.5 ± 0.707	7	8	7.5 ± 0.707	12	12	12 ± 0	28	28	28 ± 0	7	7	7 ± 0	16	17	16.5 ± 0.707	18	18	18 ± 0	25	26	25.5 ± 0.707	22	22	22 ± 0
BI28	15	15	15 ± 0	9	10	9.5 ± 0.707	9	9	9 ± 0	11	11	11 ± 0	11	12	11.5 ± 0.707	12	12	12 ± 0	21	21	21 ± 0	24	24	24 ± 0	9	9	9 ± 0	18	18	18 ± 0	12	12	12 ± 0	18	19	18.5 ± 0.707	28	28	28 ± 0	28	28	28 ± 0	28	28	28 ± 0	25	25	25 ± 0
BI29	13	13	13 ± 0	10	10	10 ± 0	25	25	25 ± 0	18	18	18 ± 0	12	12	12 ± 0	24	24	24 ± 0	19	19	19 ± 0	22	22	22 ± 0	8	9	8.5 ± 0.707	23	23	23 ± 0	13	13	13 ± 0	28	28	28 ± 0	9	9	9 ± 0	18	18	18 ± 0	26	26	26 ± 0	24	24	24 ± 0
BI30	14	14	14 ± 0	9	9	9 ± 0	9	9	9 ± 0	12	12	12 ± 0	11	11	11 ± 0	10	10	10 ± 0	20	20	20 ± 0	19	19	19 ± 0	9	9	9 ± 0	13	13	13 ± 0	14	14	14 ± 0	22	22	22 ± 0	26	26	26 ± 0	28	28	28 ± 0	27	27	27 ± 0	18	18	18 ± 0
BI32	12	12	12 ± 0	9	9	9 ± 0	9	9	9 ± 0	18	19	18.5 ± 0.707	22	22	22 ± 0	13	13	13 ± 0	14	14	14 ± 0	13	14	13.5 ± 0.707	8	8	8 ± 0	28	28	28 ± 0	22	22	22 ± 0	18	18	18 ± 0	25	25	25 ± 0	21	22	21.5 ± 0.707	27	27	27 ± 0	22	22	22 ± 0
BI33	12	12	12 ± 0	9	9	9 ± 0	8	8	8 ± 0	20	20	20 ± 0	21	21	21 ± 0	10	10	10 ± 0	22	22	22 ± 0	28	28	28 ± 0	15	15	15 ± 0	21	21	21 ± 0	23	24	23.5 ± 0.707	28	28	28 ± 0	27	28	27.5 ± 0.707	22	22	22 ± 0	28	28	28 ± 0	19	20	19.5 ± 0.707
BI35	16	16	16 ± 0	8	8	8 ± 0	24	24	24 ± 0	16	16	16 ± 0	11	11	11 ± 0	30	30	30 ± 0	23	24	23.5 ± 0.707	19	20	19.5 ± 0.707	13	13	13 ± 0	22	22	22 ± 0	7	8	7.5 ± 0.707	23	24	23.5 ± 0.707	20	21	20.5 ± 0.707	27	27	27 ± 0	22	23	22.5 ± 0.707	22	22	22 ± 0
BI36	9	9	9 ± 0	10	10	10 ± 0	8	8	8 ± 0	10	10	10 ± 0	11	11	11 ± 0	10	12	11 ± 1.414	10	10	10 ± 0	26	26	26 ± 0	9	9	9 ± 0	18	19	18.5 ± 0.707	27	28	27.5 ± 0.707	27	27	27 ± 0	18	19	18.5 ± 0.707	21	22	21.5 ± 0.707	28	28	28 ± 0	21	21	21 ± 0
BI37	10	10	10 ± 0	10	10	10 ± 0	13	13	13 ± 0	10	10	10 ± 0	20	20	20 ± 0	26	26	26 ± 0	10	10	10 ± 0	26	26	26 ± 0	15	15	15 ± 0	27	28	27.5 ± 0.707	27	27	27 ± 0	24	24	24 ± 0	16	16	16 ± 0	24	24	24 ± 0	28	28	28 ± 0	26	26	26 ± 0
BI38	9	9	9 ± 0	21	21	21 ± 0	14	14	14 ± 0	17	17	17 ± 0	21	21	21 ± 0	14	14	14 ± 0	12	12	12 ± 0	19	19	19 ± 0	15	15	15 ± 0	20	20	20 ± 0	23	23	23 ± 0	24	24	24 ± 0	27	27	27 ± 0	20	20	20 ± 0	27	27	27 ± 0	22	22	22 ± 0
BI39	8	8	8 ± 0	8	8	8 ± 0	9	9	9 ± 0	7	7	7 ± 0	8	8	8 ± 0	19	19	19 ± 0	12	12	12 ± 0	17	17	17 ± 0	9	10	9.5 ± 0.707	8	8	8 ± 0	12	13	12.5 ± 0.707	16	16	16 ± 0	7	8	7.5 ± 0.707	9	9	9 ± 0	7	7	7 ± 0	18	18	18 ± 0
BI40	8	8	8 ± 0	8	8	8 ± 0	7	7	7 ± 0	7	7	7 ± 0	9	9	9 ± 0	20	20	20 ± 0	14	14	14 ± 0	12	12	12 ± 0	12	12	12 ± 0	7	7	7 ± 0	10	10	10 ± 0	27	27	27 ± 0	11	11	11 ± 0	16	16	16 ± 0	26	26	26 ± 0	19	20	19.5 ± 0.707
BI41	8	8	8 ± 0	7	7	7 ± 0	7	7	7 ± 0	14	14	14 ± 0	7	7	7 ± 0	9	9	9 ± 0	16	16	16 ± 0	15	15	15 ± 0	10	10	10 ± 0	17	17	17 ± 0	16	16	16 ± 0	11	11	11 ± 0	9	9	9 ± 0	23	23	23 ± 0	23	23	23 ± 0	10	10	10 ± 0
BI42	15	15	15 ± 0	9	9	9 ± 0	10	10	10 ± 0	9	9	9 ± 0	21	23	22 ± 1.414	18	18	18 ± 0	11	12	11.5 ± 0.707	11	11	11 ± 0	10	11	10.5 ± 0.707	7	7	7 ± 0	20	21	20.5 ± 0.707	21	22	21.5 ± 0.707	11	12	11.5 ± 0.707	27	28	27.5 ± 0.707	15	15	15 ± 0	16	16	16 ± 0
BI43	9	9	9 ± 0	7	7	7 ± 0	7	7	7 ± 0	13	13	13 ± 0	7	7	7 ± 0	8	8	8 ± 0	15	15	15 ± 0	15	15	15 ± 0	13	13	13 ± 0	14	15	14.5 ± 0.707	19	19	19 ± 0	9	10	9.5 ± 0.707	9	10	9.5 ± 0.707	27	28	27.5 ± 0.707	24	24	24 ± 0	8	8	8 ± 0
BI44	11	12	11.5 ± 0.707	10	10	10 ± 0	12	12	12 ± 0	9	9	9 ± 0	9	9	9 ± 0	20	20	20 ± 0	23	23	23 ± 0	22	23	22.5 ± 0.707	10	10	10 ± 0	8	8	8 ± 0	13	13	13 ± 0	17	17	17 ± 0	27	27	27 ± 0	22	22	22 ± 0	10	11	10.5 ± 0.707	26	26	26 ± 0
BI45	10	10	10 ± 0	8	8	8 ± 0	12	12	12 ± 0	9	9	9 ± 0	9	9	9 ± 0	28	28	28 ± 0	28	28	28 ± 0	22	23	22.5 ± 0.707	11	11	11 ± 0	21	22	21.5 ± 0.707	18	18	18 ± 0	27	28	27.5 ± 0.707	24	24	24 ± 0	16	16	16 ± 0	21	22	21.5 ± 0.707	27	27	27 ± 0
BI46	17	17	17 ± 0	8	8	8 ± 0	13	13	13 ± 0	17	17	17 ± 0	19	19	19 ± 0	10	10	10 ± 0	14	14	14 ± 0	9	9	9 ± 0	15	15	15 ± 0	11	11	11 ± 0	11	12	11.5 ± 0.707	16	16	16 ± 0	28	28	28 ± 0	24	25	24.5 ± 0.707	21	22	21.5 ± 0.707	27	28	27.5 ± 0.707
BI48	9	10	9.5 ± 0.707	9	10	9.5 ± 0.707	11	11	11 ± 0	16	16	16 ± 0	22	22	22 ± 0	27	27	27 ± 0	10	10	10 ± 0	24	24	24 ± 0	14	14	14 ± 0	18	19	18.5 ± 0.707	28	28	28 ± 0	21	22	21.5 ± 0.707	16	16	16 ± 0	27	27	27 ± 0	7	7	7 ± 0	20	20	20 ± 0
BI52	8	8	8 ± 0	7	7	7 ± 0	8	8	8 ± 0	8	8	8 ± 0	8	8	8 ± 0	8	8	8 ± 0	13	13	13 ± 0	26	27	26.5 ± 0.707	12	12	12 ± 0	15	15	15 ± 0	8	9	8.5 ± 0.707	11	12	11.5 ± 0.707	10	10	10 ± 0	15	16	15.5 ± 0.707	8	8	8 ± 0	10	10	10 ± 0
BI53	11	11	11 ± 0	20	20	20 ± 0	9	9	9 ± 0	8	8	8 ± 0	20	20	20 ± 0	13	13	13 ± 0	9	9	9 ± 0	23	23	23 ± 0	15	15	15 ± 0	21	21	21 ± 0	21	21	21 ± 0	18	18	18 ± 0	27	27	27 ± 0	28	28	28 ± 0	22	22	22 ± 0	24	24	24 ± 0
BI54	11	12	11.5 ± 0.707	10	11	10.5 ± 0.707	12	12	12 ± 0	15	16	15.5 ± 0.707	8	8	8 ± 0	12	12	12 ± 0	13	14	13.5 ± 0.707	27	28	27.5 ± 0.707	8	8	8 ± 0	25	26	25.5 ± 0.707	28	28	28 ± 0	14	14	14 ± 0	25	25	25 ± 0	26	26	26 ± 0	27	27	27 ± 0	28	28	28 ± 0
BI55	8	9	8.5 ± 0.707	8	8	8 ± 0	7	8	7.5 ± 0.707	13	14	13.5 ± 0.707	15	15	15 ± 0	9	9	9 ± 0	8	8	8 ± 0	12	12	12 ± 0	8	8	8 ± 0	14	14	14 ± 0	15	15	15 ± 0	7	7	7 ± 0	7	8	7.5 ± 0.707	11	11	11 ± 0	8	9	8.5 ± 0.707	27	27	27 ± 0
BI56	8	8	8 ± 0	20	20	20 ± 0	8	8	8 ± 0	13	13	13 ± 0	15	15	15 ± 0	9	9	9 ± 0	14	14	14 ± 0	13	14	13.5 ± 0.707	14	15	14.5 ± 0.707	15	15	15 ± 0	10	11	10.5 ± 0.707	9	10	9.5 ± 0.707	8	8	8 ± 0	7	8	7.5 ± 0.707	10	10	10 ± 0	19	20	19.5 ± 0.707
BI58	10	10	10 ± 0	12	12	12 ± 0	13	13	13 ± 0	17	17	17 ± 0	10	10	10 ± 0	11	11	11 ± 0	11	11	11 ± 0	10	10	10 ± 0	10	10	10 ± 0	11	11	11 ± 0	28	28	28 ± 0	18	18	18 ± 0	27	27	27 ± 0	21	21	21 ± 0	26	26	26 ± 0	22	22	22 ± 0
BI59	9	9	9 ± 0	10	10	10 ± 0	12	12	12 ± 0	16	16	16 ± 0	12	12	12 ± 0	31	31	31 ± 0	28	28	28 ± 0	27	27	27 ± 0	8	8	8 ± 0	28	28	28 ± 0	19	20	19.5 ± 0.707	25	25	25 ± 0	28	28	28 ± 0	27	28	27.5 ± 0.707	26	26	26 ± 0	24	24	24 ± 0
BI60	9	9	9 ± 0	9	9	9 ± 0	10	10	10 ± 0	16	16	16 ± 0	10	12	11 ± 1.414	11	11	11 ± 0	9	9	9 ± 0	10	10	10 ± 0	8	8	8 ± 0	12	13	12.5 ± 0.707	12	12	12 ± 0	17	17	17 ± 0	11	11	11 ± 0	26	27	26.5 ± 0.707	7	7	7 ± 0	28	28	28 ± 0
BI61	9	9	9 ± 0	22	22	22 ± 0	10	10	10 ± 0	18	18	18 ± 0	20	20	20 ± 0	10	12	11 ± 1.414	9	9	9 ± 0	21	22	21.5 ± 0.707	14	14	14 ± 0	23	23	23 ± 0	21	21	21 ± 0	9	9	9 ± 0	10	10	10 ± 0	20	20	20 ± 0	24	25	24.5 ± 0.707	23	23	23 ± 0
* Inhibition zone diameter (mm)
** Data not obtained
